# Supplementary material for: Obesity causes mitochondrial fragmentation and dysfunction in white adipocytes due to RalA activation
Source: Nat Metab. 2024 Jan 29;6(2):273–89. doi: 10.1038/s42255-024-00978-0 (PMC10896723; doi:10.1038/s42255-024-00978-0)
Supplement: Supplementary file 4 — Statistical source data. [file 42255_2024_978_MOESM4_ESM.xlsx]

## Sheet: 1b
	CD_1_iWAT	CD_2_iWAT	CD_3_iWAT	HFD_1_iWAT	HFD_2_iWAT	HFD_3_iWAT
Rala	-0.52172	-0.70147	-1.0056	0.942407	1.55187	1.52589
Rgl2	-0.33724	-0.32475	1.6503	-0.4258	-1.0396	-1.4703
Rcc2	-0.71363	-0.74193	0.405915	-0.07087	-0.40534	-1.03386
Ralgapa1	1.38377	0.335517	-0.56822	0.684143	-1.43154	-1.84492
Ralgapa2	1.67183	1.25327	0.691878	0.010091	-1.07041	-1.21121
	CD_1_eWAT	CD_2_eWAT	CD_3_eWAT	HFD_1_eWAT	HFD_2_eWAT	HFD_3_eWAT
Rala	-0.97469	-0.86683	-1.16975	0.427173	0.267272	0.525454
Rgl2	-0.34583	-0.55121	-0.0122	0.486713	0.421844	1.94809
Rcc2	-0.42912	-0.6377	-0.80067	1.35112	0.926155	2.14992
Ralgapa1	0.650298	1.06434	0.812956	-0.63749	-0.27404	-0.17482
Ralgapa2	0.701756	0.430086	0.366311	-0.80309	-0.97404	-1.06647

## Sheet: 1c
	CD			HFD
iWAT	1.23809	0.936047	0.977401	4.74286	2.09402	3.80952
eWAT	1.32237	0.990099	0.955882	0.387029	0.555556	0.251133	0.589041

## Sheet: 1d
	CD					HFD
iWAT	0.012026	0.019065	0.014921	0.009671	0.023316	0.013522	0.057732	0.051724	0.030967
eWAT	0.014235	0.054606	0.068137	0.046407	0.035791	0.036	0.019345	0.011701	0.116018	0.102239

## Sheet: 1e
weeks on HFD	Ralaf/f								RalaAKO
2	26.1	24.7	23.4	23.9	27.2	26.4	23.5	28.2	23.4	24.7	24	25.9	27.6	23.5	24.7	25.5	25.6	25.2
3	28.2	26	25	25.6	29.1	28.6	26.7	31.3	25.1	25.9	25.2	28.2	28.8	25.4	26.6	26.4	26.9	27.6
4	28.9	27.6	27.1	27.1	31	30.6	29.4	34.8	25.8	26.9	26.4	30.7	29.7	26.8	28.7	28.1	28.9	28.9
5	30.5	28.3	29.2	29	33.4	33.1	31.6	38	26.8	28.2	27.7	32.2	31	28.9	30.8	30.4	30.6	31.4
6	32.6	30.3	30.9	31.2	37.6	36.2	34.4	41.8	27.8	29.4	29.4	32.5	33	30.6	33.8	33.3	31.8	33.6
7	34.2	31.3	31.7	32.2	38.6	37.6	36.6	43.8	28.9	29.7	30.6	33.2	34.3	32.3	34.8	34.6	33.2	35.2
8	35	33	33.3	34.2	40.2	39.4	38.2	46	30	30.8	31	35	35.8	33.8	37.2	35.7	34.6	36.8
9	35.1	32.9	34	35	40.2	40.3	37.7	46.7	29.3	30.4	30.9	33	36.2	33.6	37.1	35.8	35	37
10	37.7	35	36.4	38	41.9	44	40.9	50.1	30	32	32.7	34.8	38	35.5	39	36.8	36.9	39.4
13	39.5	38.2	40.2	40.8	44.5	46.7	43.9	52.1	30.4	32.4	35.7	37.6	41.2	39.6	39.7	40.8	41.6	40.9
14	42.5	40.3	41.5	42.2	45.8	47.5	45	53.3	30.7	33.1	36.2	39.3	43.6	41.6	42.1	42.8	42.9	43.6

## Sheet: 1f
Body mass (g)	Ralaf/f							RalaAKO
fat	16.96	15.93	17.24	19.41	18.74	20.1	18.07	12.67	14.28	15.29	16.83	16.95	17.78
lean	24.82	27.35	27.09	26.71	28.44	27.86	29.72	27.68	25.41	25.27	26.89	28.39	26.66

## Sheet: 1g
Tissue weight (g)	Ralaf/f										RalaAKO
BAT	0.1411	0.1741	0.2161	0.1913	0.2182	0.2514	0.1666	0.1784	0.1838	0.2017	0.1197	0.1681	0.1675	0.161	0.1415	0.1381	0.1598	0.1356	0.1843	0.1713	0.2309	0.229
sWAT	1.4322	2.1449	2.0515	1.5763	1.9333	2.2929	1.953	2.0148	1.972	2.1762	1.5166	1.277	1.3838	1.2487	1.8085	1.4111	1.4095	1.7939	1.989	1.8884	2.081	2.2728
eWAT	2.4416	2.4793	2.4573	2.7701	2.7441	2.3377	2.0299	2.3521	2.417	1.9411	2.4783	2.0278	2.3578	1.6762	2.3792	2.2943	2.1743	2.7764	2.0918	1.6889	1.9275	1.9277

## Sheet: 1h
Time after injection (min)	Ralaf/f										RalaAKO
0	161	177	188	191	201	203	208	217	224	251	138	171	171	176	177	180	197	198	202	206	209	226	229
15	363	326	355	388	370	413	402	436	465	450	348	362	371	477	342	344	420	345	379	375	334	439	357
30	428	353	431	419	377	441	407	509	436	450	356	382	350	439	356	365	396	368	377	436	301	454	305
60	355	292	405	373	307	387	335	451	331	406	323	333	291	330	295	302	307	313	271	334	264	388	240
90	276	338	305	267	249	353	290	368	270	289	243	236	251	291	212	203	249	207	221	352	233	316	190
120	210	223	206	189	204	237	201	284	222	239	184	189	225	202	191	205	238	221	220	223	192	240	180
GTT AUG
	Ralaf/f	RalaAKO
	38363	34005
	36405	35213
	40823	34358
	38715	40013
	35280	32543
	43395	32948
	38513	36938
	48450	33855
	39825	33743
	43193	40905
		31140
		43215
		29535

## Sheet: 1i
absolute glucose levels during ITT
Time after injection (min)	Ralaf/f										RalaAKO
0	234	191	225	204	240	209	207	256	254	232	189	210	194	169	176	218	207	197	169	196	209	225
15	178	153	189	154	152	209	209	216	242	198	122	146	174	125	147	199	164	145	125	144	159	216
30	144	112	112	119	124	103	144	141	254	133	88	96	94	97	108	126	103	106	100	105	129	153
60	89	76	77	80	97	77	135	123	235	148	56	58	66	78	86	102	74	91	68	79	96	134
90	86	71	89	82	113	101	176	121	183	130	60	62	85	101	102	110	87	88	71	86	101	161
120	133	83	120	93	129	96	173	140	173	161	77	89	111	110	114	123	82	97	93	98	101	168
% values to basal level
Time after injection (min)	Ralaf/f										RalaAKO
0	100	100	100	100	100	100	100	100	100	100	100	100	100	100	100	100	100	100	100	100	100	100
15	76.0684	80.1047	84	75.4902	63.3333	100	100.966	84.375	95.2756	85.3448	64.5503	69.5238	89.6907	73.9645	83.5227	91.2844	79.2271	73.6041	73.9645	73.4694	76.0765	96
30	61.5385	58.6387	49.7778	58.3333	51.6667	49.2823	69.5652	55.0781	100	57.3276	46.5609	45.7143	48.4536	57.3965	61.3636	57.7982	49.7585	53.8071	59.1716	53.5714	61.7225	68
60	38.0342	39.7906	34.2222	39.2157	40.4167	36.8421	65.2174	48.0469	92.5197	63.7931	29.6296	27.6191	34.0206	46.1538	48.8636	46.789	35.7488	46.1929	40.2367	40.3061	45.933	59.5556
90	36.7521	37.1728	39.5556	40.1961	47.0833	48.3254	85.0242	47.2656	72.0472	56.0345	31.746	29.5238	43.8144	59.7633	57.9545	50.4587	42.029	44.6701	42.0118	43.8775	48.3254	71.5556
120	56.8376	43.4555	53.3333	45.5882	53.75	45.933	83.5749	54.6875	68.1102	69.3966	40.7407	42.3809	57.2165	65.0888	64.7727	56.422	39.6135	49.2386	55.0296	50	48.3254	74.6667
ITT AUG
	Ralaf/f	RalaAKO
	6372	5218
	6232	5171
	6143	6379
	6261	7305
	6294	7560
	6603	7183
	9591	5986
	6935	6529
	10388	6484
	7956	6333
		6833
		8773

## Sheet: 1j
Insulin ELISA	Ralaf/f								RalaAKO
fasted	0.511107	0.731492	1.12996	0.696238	0.752947	0.415769	0.736872	0.626946	0.099597	0.976603	0.403012	0.360682	0.607152	0.453369	0.66877	0.274624	0.051487	0.618485	0.42526
fed	6.00613	2.72048	6.38965	3.67192	5.48759	3.60486	3.80373	9.43619	4.14481	4.26947	1.66848	3.03887	3.80373	2.54006	2.00278	2.68145	2.26664	1.72879	5.53095

## Sheet: 1k
fasting HOMA-IR	Ralaf/f	RalaAKO
	1.80401	0.291519
	1.8472	1.80412
	6.32295	1.31447
	4.0558	2.59601
	4.21329	1.69129
	2.3146	3.41601
	3.00264	1.48156
	2.64466	0.143315
		2.20076
		1.70846
