# Supplementary material for: Obesity causes mitochondrial fragmentation and dysfunction in white adipocytes due to RalA activation
Source: Nat Metab. 2024 Jan 29;6(2):273–89. doi: 10.1038/s42255-024-00978-0 (PMC10896723; doi:10.1038/s42255-024-00978-0)
Supplement: Supplementary file 5 — Statistical source data. [file 42255_2024_978_MOESM5_ESM.xlsx]

## Sheet: 2a
Time after injection (min)	Ralaf/f							RalaAKO
0	125	114	117	92	103	112	117	102	91	80	91	128
15	228	206	190	161	179	188	170	186	147	137	138	178
30	205	248	182	155	194	196	223	184	177	128	140	180
60	203	197	163	166	183	180	180	162	158	122	161	167
90	203	179	179	147	180	192	172	171	134	133	123	159
120	187	175	181	154	159	166	166	153	158	115	123	157
PTT AUG
	Ralaf/f	RalaAKO
	23955	19980
	23430	18000
	20798	14910
	18293	16268
	21098	19815
	21720
	21495

## Sheet: 2b
Gene name	Ralaf/f										RalaAKO
G6pc	1.19868	0.851791	1.2184	1.34108	0.774455	0.605361	0.890068	1.22876	1.35901	0.860196	0.774162	1.06096	1.00742	0.938986	0.774776	0.880253	0.921154	0.244687	0.450955	0.674354
Pepck	1.40908	0.935009	0.943326	0.845333	1.09676	1.29385	0.834381	0.681102	0.864926	1.3646	0.95076	0.956467	0.687578	0.790302	0.900993	0.635646	0.624024	0.425024	1.05777	0.506641

## Sheet: 2c
Ralaf/f	RalaAKO
1.6679	1.1631
1.7059	1.6426
1.8722	1.5677
1.7356	1.3482
1.6982	1.5542
2.0071	1.6043
2.8105	1.6178
2.3451	1.6067
2.1777	2.2182
2.823	2.0568
	1.6734
	2.1723

## Sheet: 2d
Ralaf/f	RalaAKO
1.68742	1.08031
6.28609	0.795665
7.95472	1.11171
2.15214	3.32337
2.68648	1.40669
9.19734	1.46743
4.81351	2.64042
3.43478	1.26518
	0.904142
	2.15815
	3.58729
	2.14065
	6.47016

## Sheet: 2f
Gene name	Ralaf/f										RalaAKO
Acc	0.842168	1.49988	1.07182	0.963413	0.963369	1.04513	1.02653	0.960188	1.22377		0.841028	1.07811	1.13759	0.692582	0.598028	0.889996	0.993364	0.47353	0.3818
Fasn	0.831689	2.08832	0.652668	0.935748	0.964807	1.46263	0.537923	1.11294	1.01207	1.10259	0.34953	0.35767	0.840488	0.741197	0.855219	0.918428	0.874493	0.60092
Scd1	0.896649	0.945679	0.820054	1.114	1.45391	0.760971	0.871591	0.929255	0.784823	1.83561	0.418378	0.629472	0.456707	0.663607	0.662745	1.36831	1.13938	0.187585	0.815713	0.486583
Acsl1	0.767908	1.31222	0.926548	0.829586	1.27359	1.14812	1.2056	1.12913	0.922941	0.702775	0.511866	0.99423	0.46179	0.922817	0.964073	0.816558	0.702176	0.493906	0.959637	1.06628

## Sheet: 2g
Leptin ELISA
Ralaf/f	RalaAKO
92.5417	115.946
93.3958	63.4458
100.117	102.275
102.892	89.375
100.013	100.062
101.583	48.5083
103.183

## Sheet: 2h
	Ralaf/f										RalaAKO
Cpt1a	0.987428	0.931124	1.24378	0.894652	1.00106	1.28482	0.979808	1.08693	1.11233	0.641528	0.904529	0.705853	1.03117	1.51145	1.20557	0.83866	0.853518	1.16329	1.03349	1.06846	1.7725	1.1824	0.914079
Cpt1b	1.20783	1.00761	0.896961	0.889397	1.06262	1.19228	0.933362	0.954169	1.42564	0.640305	0.851181	0.946771	1.7696	1.02926	0.835239	0.993923	0.958921	0.867927	1.24294	1.42584	1.32963	0.699919
Cpt2	0.98979	0.960648	1.31487	0.892478	0.857951	1.28527	1.1035	1.06506	0.990749	0.697985	1.02628	0.841772	1.01267	1.44235	0.955864	0.70192	0.807938	1.03198	0.92394	0.904813	1.22354	1.25397	0.739662
Acadl	1.12711	0.892193	1.06375	0.857421	0.948304	1.22868	1.23383	1.28673	0.960798	0.613448	1.0939	0.619315	1.21797	1.30248	1.05791	0.888412	0.779877	1.11834	0.768096	0.930083	1.4281	1.51148	1.05408

## Sheet: 2i
Gene name	Ralaf/f								RalaAKO
Adgre1	1.95038	1.07353	1.29007	0.728972	1.04509	0.534433	0.909278		0.736181	0.785908	0.93222	0.686709	0.65903	0.754121	0.679034	0.920324	0.653906	0.780567	0.685655
Col1a1	1.25253	1.01164	1.41069	0.988457	0.51202	0.993313	0.766478	1.45186	0.398459	0.298491	0.614428	1.14187	0.347425	1.06845	0.283225	0.312691	0.953194	0.404255	1.34425
Col3a1	1.05679	1.19765	1.39696	0.810043	1.04205	0.789633	0.929862	0.912545	0.8897	0.347698	0.820804	1.05266	0.559449	1.37303	1.46688	0.590786	0.66086	1.15085	0.708212

## Sheet: 2j
AST mU/mL
Ralaf/f	RalaAKO
25.8069	15.7009
18.4797	20.9221
23.1651	19.2523
23.5763	21.7446
18.8162	15.3271
14.1558	19.1402
25.1215	20.9595
18.0561	18.0187
	14.8785
	13.5327
	17.9688
	19.3022
	14.6542
	16.2741

## Sheet: 2k
ALT mU/mL
Ralaf/f	RalaAKO
17.4332	6.76892
11.5121	10.036
15.1052	13.6647
11.7837	12.3588
14.0007	12.1745
15.5584	15.7242
14.7752	11.1861
	9.80093
	9.02935
	16.0393
	8.26609
	10.92
