# Supplementary material for: Obesity causes mitochondrial fragmentation and dysfunction in white adipocytes due to RalA activation
Source: Nat Metab. 2024 Jan 29;6(2):273–89. doi: 10.1038/s42255-024-00978-0 (PMC10896723; doi:10.1038/s42255-024-00978-0)
Supplement: Supplementary file 6 — Statistical source data. [file 42255_2024_978_MOESM6_ESM.xlsx]

## Sheet: 3a
Subject ID	Total.Mass	Time of Day	Group	Energy Expenditure (kcal)
1	46.2	Full day	WT	39.9703
13	36.5	Light	KO	15.6246
13	36.5	Dark	KO	20.5539
15	37	Dark	KO	22.3838
15	37	Light	KO	17.6771
12	42	Full day	WT	38.784
2	35.9	Dark	KO	20.0209
13	36.5	Full day	KO	36.1456
2	35.9	Light	KO	15.3289
14	40.4	Full day	WT	37.6097
4	42	Dark	KO	21.8321
4	42	Light	KO	16.4396
8	38.2	Light	KO	16.4595
15	37	Full day	KO	40.0356
8	38.2	Dark	KO	21.1283
16	37.7	Full day	WT	34.7673
1	46.2	Dark	WT	22.6203
1	46.2	Light	WT	17.3831
2	35.9	Full day	KO	35.3196
12	42	Dark	WT	21.9582
12	42	Light	WT	16.8582
3	42.8	Full day	WT	36.26
14	40.4	Light	WT	16.396
14	40.4	Dark	WT	21.2438
16	37.7	Dark	WT	19.7917
16	37.7	Light	WT	15.0078
4	42	Full day	KO	38.2343
3	42.8	Dark	WT	21.0724
3	42.8	Light	WT	15.2337
5	41.5	Full day	WT	34.6755
5	41.5	Dark	WT	19.7937
5	41.5	Light	WT	14.9155
7	38.9	Full day	WT	32.9481
8	38.2	Full day	KO	37.5604
7	38.9	Light	WT	14.4122
7	38.9	Dark	WT	18.5608
9	44.6	Dark	WT	23.1448
9	44.6	Full day	WT	41.525
9	44.6	Light	WT	18.4044

## Sheet: 3c
OXPHOS protein content (A.U.)	Ralaf/f										RalaAKO
NDUFB8	0.148328	0.215448	0.213552	0.194317	0.169384	0.27619	0.214292	0.300682	0.376141	0.150445	0.404988	0.18112	0.756433	0.180645	0.306951	0.161135
SDHB	0.761447	1.09592	1.0211	1.06612	0.974591	0.824603	0.682803	0.983692	1.14056	0.889804	0.88163	1.41675	1.27114	1.61066	0.903873	0.915317	0.680041	0.872912	1.27982	1.21704	1.08238	0.765382	0.528501
MTCO1	1.58815	1.67661	1.48068	1.71199	1.86144	1.51955	1.4158	0.409302	1.01869	0.941966	1.9086	2.25897	1.57917	2.33756	2.06088	1.79655	1.72459	1.58712	2.43981	2.08344	2.06179	1.9705	1.79019
ATP5A	0.223309	0.433669	0.572995	0.443618	0.355779	0.288815	0.241052	0.202029			0.305082	1.1076	0.477671	0.958865	0.475771	0.650716	0.454371	0.279858	0.622474	0.673916	0.333998	0.481013	0.456201
COX IV	0.248275	0.306352	0.305295	0.750744	0.539158	0.373812	0.655254	0.732812	0.474012	0.615563	0.75651	0.961627	0.84318	1.43827	0.886192	1.10011	0.871175	1.05558	1.35465	1.02318	1.22909	1.36311	0.956439

## Sheet: 3d
Plasma NEFA mM
Ralaf/f	RalaAKO
0.376011	0.315364
0.431267	0.397574
0.421833	0.439353
0.561995	0.350404
0.361186	0.358491
0.361186	0.381402
0.438005	0.401617
0.493261	0.278976
0.421833	0.261456
0.443396	0.380054
	0.343666
	0.41779
	0.37062

## Sheet: 3e
Plasma TG mM
Ralaf/f	RalaAKO
0.702128	0.587561
0.570376	0.688216
0.725859	0.764321
0.711948	0.58347
0.720131	0.545008
0.684943	0.516366
0.883797	0.737316
0.720131	0.651391
0.651391	0.523732
0.719313	0.610475
	0.579378
	0.635843
	0.628478

## Sheet: 3f
Isolated mitochondrial basal respiration	Ralaf/f					RalaAKO
sWAT	348.852	320.936	326.496	299.925		441.571	431.32	416.553	412.214	378.774
eWAT	269.319	263.173	286.151	268.218	278.668	345.798	283.753	259.558	257.237	267.081
