# Supplementary material for: Obesity causes mitochondrial fragmentation and dysfunction in white adipocytes due to RalA activation
Source: Nat Metab. 2024 Jan 29;6(2):273–89. doi: 10.1038/s42255-024-00978-0 (PMC10896723; doi:10.1038/s42255-024-00978-0)
Supplement: Supplementary file 8 — Statistical source data. [file 42255_2024_978_MOESM8_ESM.xlsx]

## Sheet: 4a
Time (minutes)	Ralaf/f								RalaAKO
0.806261	12.5528	8.96555	10.5965	12.8771	12.3121	13.3393	13.8247	15.8551	16.4097	11.5733	21.8472	21.5587	20.7916	16.6327	17.8757	20.9128
7.40169	12.0262	8.72615	10.3885	12.8102	12.2365	13.4444	13.5239	15.449	15.9157	11.3411	21.4441	20.6725	20.0533	16.5678	17.6103	20.7581
14.0158	11.8798	8.57998	10.1363	12.6857	12.0378	13.1864	13.3676	15.26	15.8176	11.1337	21.2765	20.3249	19.7451	16.2164	17.3333	20.5658
20.6113	11.8367	8.65474	10.2495	12.7019	12.19	13.2557	13.6375	15.2825	15.9524	11.2441	21.5244	20.4601	19.9191	16.2957	17.5269	20.8025
27.3032	8.30284	6.01588	7.00946	8.4382	8.93176	9.30773	9.68797	10.9242	10.8378	7.22187	14.3523	12.7526	12.273	10.3098	10.8442	13.3634
33.9225	7.94446	6.00308	6.97215	8.40509	8.54034	9.48799	9.82731	10.5994	10.7892	7.52898	14.9286	13.2518	12.701	10.5995	11.0653	13.7741
40.5549	8.38826	6.40014	7.28425	8.61218	8.66553	9.86094	10.4216	11.4373	11.4128	8.01507	15.8381	14.0283	13.4635	11.2552	11.8396	14.7635
47.278	32.4738	23.9197	26.1658	34.9437	32.0634	36.4683	36.6754	39.5926	36.951	30.3512	56.1037	51.2451	51.0399	41.3073	50.2182	48.1935
53.9185	27.8906	21.2305	23.1315	31.3539	29.3417	32.7122	32.263	33.0964	30.0827	26.7065	46.0345	44.6028	42.3998	34.7804	41.9609	38.4472
60.5591	23.3799	18.5007	20.3885	27.5173	25.7464	28.6797	28.4483	27.8864	24.4871	22.5121	39.3351	37.8803	35.989	29.4082	35.0481	40.2286
67.2938	19.7734	15.8989	16.6536	22.8095	21.644	23.6875	24.8586	22.1828	20.3623	18.5054	30.3189	29.5484	28.0445	23.8684	29.4508	33.6356
73.9527	19.1172	15.7832	16.9519	22.9031	21.7568	23.9441	25.0148	22.0661	18.9611	18.1129	30.8351	29.6798	28.3294	23.6603	28.8616	32.1277
80.5223	18.4982	15.2923	16.9303	22.6054	21.4618	23.6753	24.7005	20.8651	17.6913	17.3231	29.9395	28.6726	27.6449	22.9149	27.5196	29.4751
87.1762	17.9432	14.7743	16.8768	22.2249	21.2288	23.288	24.2471	20.0732	16.9438	16.5554	28.5286	27.5557	26.7491	22.1757	26.2115	28.1856
93.8019	17.5449	14.4225	16.6368	21.8464	20.9124	22.8837	23.8513	19.658	16.2458	15.9628	27.3587	26.5272	25.6758	21.483	25.203	27.2732
100.553	6.38429	5.18688	6.53637	7.51487	7.69966	8.28285	7.91236	6.20113	5.87389	5.94104	9.37693	9.80101	9.2446	8.60239	9.59359	7.68293
107.184	5.70531	4.8002	6.09593	7.22987	7.35662	7.98817	7.80629	6.3766	5.37797	5.53891	8.82739	9.27573	8.9043	8.2108	9.13891	7.64442
113.797	5.31944	4.56559	5.85243	6.96331	7.0128	7.6707	7.64008	5.82416	5.16411	5.33204	8.52548	8.82188	8.52681	7.91818	8.75582	7.51806

## Sheet: 4b
	CO2				ASM
WT	0.057666	0.040811	0.054021	0.060632	0.183074	0.162272	0.15207	0.157294
KO	0.069224	0.056487	0.070667		0.217445	0.238787	0.207038

## Sheet: 4f
length uM	WT						KO
0.2	12.5	0	0	0	6.66667	13.3333	0	0	0	0	0	0	0	0	0	0
0.4	25	30.7692	18.1818	11.7647	6.66667	46.6667	28.5714	18.1818	11.1111	0	0	0	0	0	0	0
0.6	37.5	38.4615	54.5455	23.5294	6.66667	26.6667	28.5714	9.09091	25.9259	20	15.7895	15.7895	5.88235	16.6667	37.5	21.4286
0.8	18.75	11.5385	18.1818	11.7647	40	13.3333	14.2857	63.6364	22.2222	20	15.7895	31.5789	11.7647	16.6667	12.5	28.5714
1	6.25	0	9.09091	17.6471	26.6667	0	0	0	18.5185	8	26.3158	42.1053	35.2941	16.6667	6.25	14.2857
1.2	0	11.5385	0	11.7647	6.66667	0	21.4286	0	11.1111	12	15.7895	0	11.7647	33.3333	25	0
1.4	0	0	0	17.6471	6.66667	0	0	0	7.40741	12	5.26316	5.26316	11.7647	5.55556	12.5	21.4286
1.6	0	3.84615	0	5.88235	0	0	7.14286	0	0	16	10.5263	0	0	0	6.25	14.2857
1.8	0	3.84615	0	0	0	0	0	0	3.7037	12	5.26316	0	5.88235	0	0	0
2	0	0	0	0	0	0	0	0	0	0	5.26316	5.26316	5.88235	5.55556	0	0
2.2	0	0	0	0	0	0	0	0	0	0	0	0	5.88235	5.55556	0	0
2.4	0	0	0	0	0	0	0	9.09091	0	0	0	0	5.88235	0	0	0

## Sheet: 4g
mean mitochondrial length uM
WT	KO
0.453216	0.468681
0.219612	1.14531
0.541289	0.410875
0.600364	1.18583
0.570517	0.465866
0.393422	0.510526
0.615599	0.5282
0.467015	1.19839
0.904078	0.468179
0.270336	1.55965
0.854795	0.697474
0.786474	0.761215
0.634504	0.707662
0.535614	0.678164
0.432981	0.794986
0.759308	0.353341
0.788806	0.386555
0.589978	2.33097
0.527612	0.770689
0.381256	0.790413
0.468815	0.760956
0.557771	0.753705
0.517569	0.70546
1.2295	0.634316
1.52009	0.888424
0.459259	0.539244
0.597306	1.49981
0.597026	0.442719
0.477627	0.974297
0.510799	0.774758
0.510799	0.790233
0.37891	0.862909
0.434394	0.607966
1.70307	0.972872
0.588299	1.22063
0.501724	0.795755
0.317515	0.761782
0.852789	0.63149
0.460334	0.459417
1.17563	1.07214
1.13345	1.13385
0.799317	1.33898
1.03391	1.71698
0.330472	1.07531
0.509229	1.13154
0.829299	0.663049
0.594069	0.806762
0.521707	0.592568
0.588748	0.460134
0.694972	0.566491
0.433237	1.02857
0.689248	0.572306
0.879371	0.882331
1.17544	0.551699
1.30005	1.61676
0.937049	0.574004
0.693086	0.635503
0.85289	0.59397
0.54679	0.606312
0.62783	1.81226
1.56232	1.35581
0.464736	1.84197
1.01378	1.0306
0.599543	1.13467
0.412597	1.36014
1.34659	1.54858
1.33863	1.66983
0.714178	0.733466
1.10153	0.784254
1.08488	1.78573
0.958738	1.15988
0.784316	0.824577
1.06757	1.11744
1.37189	1.60582
1.01728	1.08668
0.553284	1.47008
0.770755	0.812325
0.28325	1.05918
0.858716	0.605831
0.483415	0.608197
0.853	0.578107
0.825355	0.915644
0.983852	1.12196
0.795551	0.905768
1.12603	1.63327
0.717797	0.744801
0.676604	0.761603
0.469948	1.79728
0.271707	1.58009
0.663272	1.08234
0.393249	0.814451
0.465631	1.13451
0.286532	1.41424
0.392581	1.07452
0.452758	1.96727
0.451886	1.2188
0.513237	0.606415
0.647563	1.04727
0.42306	0.756303
0.710809	0.794058
	1.33039
	2.00923
	0.913079
	0.946779
	0.74955
	1.03233
	0.576377
	0.959931
	0.819767
	0.99797
	0.824919
	1.0733
	0.931608
	0.871451
	0.544138
	2.44489
	0.986346
	0.92089
	0.815719
	1.01774
	1.20448
	1.08241
	1.95592
	1.01455
	2.13553
	1.72275
	1.32212
	1.26617
	0.765099
	0.93408
	1.33551
	0.513601
	0.648911
	1.21911
	0.684853
	0.815642
	0.90413
	0.632544
	2.09779
	1.21911
	1.23762
	1.42156
	0.845404
	1.1641
	1.07273
	1.18752
	0.988937
	2.2663
	1.26574
	0.753838
	1.58994
	0.787369
	1.25091
	0.676573
	0.626099
	0.666691
	1.40487
	0.540174
	0.81512
	1.27158
	1.16905
	0.651259
	1.20804
	1.49764
	0.648409
	0.986523
	1.58573
	0.750685
	0.71097
	0.853635
	1.39235
	1.0805
	0.765099
	1.45319
	1.6564
	0.96459
	0.684853
	1.39455
	0.528102
	0.619482
