# Supplementary material for: Obesity causes mitochondrial fragmentation and dysfunction in white adipocytes due to RalA activation
Source: Nat Metab. 2024 Jan 29;6(2):273–89. doi: 10.1038/s42255-024-00978-0 (PMC10896723; doi:10.1038/s42255-024-00978-0)
Supplement: Supplementary file 9 — Statistical source data. [file 42255_2024_978_MOESM9_ESM.xlsx]

## Sheet: 5a
Ralaf/f	RalaAKO
0.065766	0.11608
0.075	0.087137
0.039073	0.144344
0.065641	0.075389
0.096651	0.12996
0.057245	0.087816
0.069025	0.101383
0.067933	0.132888
0.076948	0.115152
0.084865	0.092578
	0.117699

## Sheet: 5c
treatment time (min)	WT				KO
0	0.004115	0.010621	0.003586	0.025265	0.027613	0.020227	0.02459	0.030741
30	0.14624	0.212435	0.261307	0.246187	0.242806	0.221122	0.287324	0.327059
60	0.306373	0.2607	0.306767	0.369444	0.366516	0.527473	0.449686	0.461017

## Sheet: 5e
Treatment time (min)	Vehicle				RBC8
0	1	1	1.06853	0.931466	0.205835	0.319737	2.26899	3.83959
30	6.64552	6.14001	8.48481	10.005	19.3919	22.127	20.2372	32.2152
60	16.6548	18.1382	23.2841	22.3493	36.4477	21.4097	41.6283	36.496

## Sheet: 5f
	CO2						ASM
3.1	12.2372	11.743	11.7264	9.2937	10.7035		86.5501	87.6054	108.55	57.0488	56.1516
Drp1WT	11.6326	9.48818	11.9557	9.87714	9.59703	10.7785	61.3546	49.5814	53.7735	51.9439	64.137	58.9984
Drp1SD	12.6371	11.4644	10.0933	11.086	11.0506		92.334	76.5008	68.2796	67.7146	54.3541
Drp1SA	10.6268	11.6316	11.5212	11.4572	10.7828		44.345	59.8629	65.1962	57.2845	46.3603

## Sheet: 5h
DNM1L	BMI
7.37142	27.7
7.06756	24.24
7.13695	24.6
6.94881	20.4
6.9186	26.3
7.31507	25.8
7.15915	23.5
6.51023	22.1
7.2201	24
7.0692	22.7
7.20158	22.5
7.05485	24.2
7.02281	25.6
7.27251	24.8
7.22448	24.4
7.07006	22.4
6.97831	23.7
7.33942	26.6
6.8416	23.6
7.37826	25.7
7.49385	23
7.19473	26.8
7.19938	22.9
6.82306	25.1
7.27425	20.4
7.36313	23.7
7.01622	33.2
7.36129	30.5
6.94411	31
7.15182	39.1
7.3866	52.6
7.10973	39.9
7.04863	46.4
7.42048	40.9
7.33184	32.1
7.45812	41.4
7.33826	31.2
7.58143	34.7
7.47758	36.1
7.38043	31.2
7.56683	48.7
7.47215	43.4
7.43788	32.7
7.20582	36.9
7.33224	42.5
7.36734	49.96
7.10357	41.5
7.35481	41.3
7.51296	42.5
7.57719	43.4
7.56143	38.6
6.9698	48.9
7.44707	53
7.16996	45.6
7.18318	46.1
7.38312	51

## Sheet: 5i
DNM1L	X. 10.log.HOMA
7.37142	0.551
7.06756	0.404
7.13695	-0.424
6.94881	0.177
6.9186	-0.036
7.31507	-0.171
7.15915	-0.425
6.51023	-0.237
7.2201	0.033
7.0692	-0.056
7.20158	-0.08
7.05485	0.164
7.02281	-0.048
7.27251	0.329
7.22448	-0.056
7.07006	-0.203
6.97831	-0.1
7.33942	0.128
6.8416	0.091
7.37826	-0.266
7.49385	0.356
7.19473	-0.039
7.19938	0.195
6.82306	0.019
7.27425	-0.292
7.36313	-0.267
7.01622	0.101
7.36129	0.398
6.94411	0
7.15182	0.976
7.3866	0.754
7.10973	0.772
7.04863	0.951
7.42048	0.609
7.33184	-0.204
7.45812	0.619
7.33826	0.323
7.58143	0.52
7.47758	0.405
7.38043	0.216
7.56683	0.962
7.47215	0.642
7.43788	0.592
7.20582	-0.159
7.33224	0.657
7.36734	0.678
7.10357	0.111
7.35481	0.621
7.51296	0.353
7.57719	0.44
7.56143	0.958
6.9698	0.444
7.44707	0.26
7.16996	-0.005
7.18318	0.548
7.38312	0.204

## Sheet: 5j
DNM1L expression
non-obese	obese
7.37142	7.01622
7.06756	7.36129
7.13695	6.94411
6.94881	7.15182
6.9186	7.3866
7.31507	7.10973
7.15915	7.04863
6.51023	7.42048
7.2201	7.33184
7.0692	7.45812
7.20158	7.33826
7.05485	7.58143
7.02281	7.47758
7.27251	7.38043
7.22448	7.56683
7.07006	7.47215
6.97831	7.43788
7.33942	7.20582
6.8416	7.33224
7.37826	7.36734
7.49385	7.10357
7.19473	7.35481
7.19938	7.51296
6.82306	7.57719
7.27425	7.56143
7.36313	6.9698
	7.44707
	7.16996
	7.18318
	7.38312
