# Supplementary material for: Obesity causes mitochondrial fragmentation and dysfunction in white adipocytes due to RalA activation
Source: Nat Metab. 2024 Jan 29;6(2):273–89. doi: 10.1038/s42255-024-00978-0 (PMC10896723; doi:10.1038/s42255-024-00978-0)
Supplement: Supplementary file 11 — Statistical source data. [file 42255_2024_978_MOESM11_ESM.xlsx]

## Sheet: 1i
Time (minutes)	KO						+WT										+G23V
0.782931	21.4851	25.6851	33.4326	19.5237	23.2796	26.8109	10.3622	13.0646	15.1592	11.8269	15.414	20.2933	18.302	21.8357	19.7665	26.0479	12.2862	11.4191	14.5043	14.4214	17.8727	16.9773	19.0673	16.843	16.0346
6.36782	21.8495	26.116	33.4803	18.9312	23.6291	25.5413	10.1407	12.8343	14.8662	11.8206	15.2256	20.2734	18.521	21.6127	19.6542	24.8082	11.9803	11.4741	14.5577	14.7876	17.2217	15.9772	19.0536	16.3003	15.5185
11.9588	21.7288	26.6581	33.48	18.9231	23.7016	25.5127	10.2558	12.7275	15.0891	11.9074	15.6307	20.2998	18.3926	21.4032	19.583	24.2635	12.0983	11.3789	14.4459	14.8556	17.1909	15.5488	18.8645	16.269	15.3459
17.6411	21.0385	26.6054	33.6672	18.4691	23.7429	24.1244	10.2995	13.1828	14.8254	11.9449	14.9416	19.8782	18.4115	20.2918	18.9778	24.3246	11.7519	11.5721	13.9849	14.409	16.5156	15.3238	18.1883	15.4537	15.0696
23.2319	21.1596	26.9733	34.1098	18.9279	23.8614	25.3845	10.3344	13.1829	15.0801	11.8614	15.3725	20.1859	18.3449	20.9808	18.9276	23.9624	11.7247	11.3909	14.0836	14.5149	16.4658	15.2024	18.2333	15.623	15.5596
28.829	20.8834	26.9517	34.5186	19.1019	23.8555	25.6599	10.3535	13.1036	15.126	11.5522	15.3718	20.0619	18.306	21.0309	18.7763	24.1205	11.7006	11.5076	14.1939	14.4912	16.3574	15.2145	17.9891	15.6558	15.3161
34.5036	17.1837	21.0833	25.4592	14.6628	18.8613	19.5317	8.06534	10.0368	11.4316	9.64603	12.7117	15.7531	13.7512	16.4709	14.4658	17.5353	9.32236	9.21382	9.75662	11.6286	13.1907	11.3063	13.4557	11.5941	11.2927
40.0977	16.6643	20.7797	25.8753	14.2544	18.1411	19.6846	7.66636	9.53123	10.939	8.85612	11.9865	15.1907	13.3975	15.8646	13.654	16.2646	8.92361	8.8244	9.7772	11.1617	12.7726	10.974	12.9661	11.4721	11.2022
45.7023	16.0786	20.7003	25.7367	13.7813	17.898	18.8802	7.47393	9.27448	10.7368	8.71783	11.1658	14.866	12.8529	15.519	13.4701	15.4444	8.73146	8.54214	9.31941	10.9574	12.4342	10.6997	12.5257	10.7083	10.6573
51.3783	68.9749	79.8669	118.837	58.8951	82.8779	89.2329	37.165	44.1823	60.3601	65.6501	56.7846	70.2843	70.2581	79.2324	59.9774	93.7006	48.6764	53.1374	58.7557	50.6535	59.406	62.4039	69.8855	60.9098	51.3798
56.9838	73.4114	91.5628	124.582	66.0594	90.8177	101.133	42.6568	53.0833	67.7386	71.4542	61.2963	83.9557	83.0158	88.7718	72.7683	99.2003	51.7803	58.0268	64.9175	55.2861	71.0976	69.3134	78.0322	66.3748	55.6086
62.5871	75.0962	96.2239	106.381	71.0534	88.0719	99.0012	42.1125	56.0806	66.0408	72.1477	60.2117	77.7427	80.3674	79.9634	70.2569	97.0044	51.2775	58.1866	65.6455	55.1953	67.2414	67.6195	75.0827	65.3275	55.8693
68.267	12.584	15.6036	18.6027	11.3662	12.5986	13.6064	7.60185	8.20179	10.1636	9.24868	11.2083	14.5939	13.0239	14.1879	12.4746	14.0878	8.17102	8.28844	9.38555	11.4758	12.0452	9.78096	14.3398	9.98908	10.1271
73.868	11.0227	12.5707	14.5894	8.91772	11.4608	11.9954	6.57107	7.21637	8.92404	8.49307	9.36548	11.7899	11.0971	12.5374	10.4735	13.1268	7.25612	7.26699	9.2207	9.92158	10.2749	9.15691	10.6636	9.05302	8.64162
79.4625	10.6693	12.516	14.2056	8.45319	10.9873	11.8997	6.48621	7.34603	8.72499	8.43505	9.15249	11.4619	11.0348	12.2221	10.3387	12.9852	7.39925	7.35696	9.17265	9.72439	10.1233	9.22484	10.5553	9.0558	8.47524
