# Supplementary material for: Obesity causes mitochondrial fragmentation and dysfunction in white adipocytes due to RalA activation
Source: Nat Metab. 2024 Jan 29;6(2):273–89. doi: 10.1038/s42255-024-00978-0 (PMC10896723; doi:10.1038/s42255-024-00978-0)
Supplement: Supplementary file 13 — Statistical source data. [file 42255_2024_978_MOESM13_ESM.xlsx]

## Sheet: 1c
Rala mRNA expression				RalA protein expression normalized to HSP90
CD	HFD			CD	HFD
1.54596	0.813433			0.012068	0.01349
1.19035	0.680192			0.018702	0.018519
1.53631	0.728369			0.01339	0.011406
0.982977	0.837308			0.0112	0.016258
1.19936	0.895318			0.014048	0.020732
0.68621	0.734875			0.013314	0.016617
0.862524	0.682894			0.013547	0.016289
0.875031				0.009987	0.015502
0.579301

## Sheet: 1f
Tissue type	Ralaf/f							RalaAKO
sWAT	0.230014	0.204411	0.145528	0.251949	0.228487	0.231356	0.25215	0.128955	0.124286	0.265702	0.227102	0.247871
eWAT	0.534125	0.276745	0.358883	0.748848	0.372557	0.960201	0.543219	0.156589	0.343313	0.793058	0.427689	0.630684
BAT	0.606293	0.464877	0.345685	1.14308	0.362306	1.81864	0.983295	0.211855	0.377472	0.602965	0.616978	0.657628

## Sheet: 1g
Time after injection(min)	Ralaf/f									RalaAKO
0	0.036675	0.055012	0.140587	0.180929	0.118582	0.102689				0.101467	0.069682	0.273839
30	0.795844	0.552567	0.41198	0.420538	0.877751	0.679707	0.56357	0.678484	0.690709	0.711491	0.590465	0.566015	1.0758	1.0599

## Sheet: 1h
Tissue	Ralaf/f									RalaAKO
sWAT	0.145083	0.16161	0.163905	0.201376	0.271775	0.194657				0.131967	0.0956389	0.125623	0.162255	0.113431
eWAT	0.812044	0.553818	0.69138	0.375414	0.563506	0.420888				0.688343	0.638996	0.337349	0.277101	0.436167	0.478701
BAT	0.643154	1.31126	0.760057	0.942758	0.481148	0.564551	0.510969	0.794875	0.759381	0.914389	0.684759	0.639216	0.703705

## Sheet: 1j
Tissue type	Ralaf/f						RalaBKO
sWAT	0.115924	0.117012	0.137573	0.084518	0.092588	0.10143	0.113657	0.111294	0.093029	0.106776	0.070671
eWAT	0.135935	0.132323	0.248038	0.210907	0.111106	0.182765	0.162015	0.190859	0.07659	0.099002	0.117785
BAT	0.270795	0.192625	0.34706	0.071566	0.080243	0.744879	0.164445	0.087437	0.096148	0.147513	0.074558

## Sheet: 1k
Time after injection(min)	Ralaf/f									RalaBKO
0	0.106357	0.074572	0.151589	0.080685	0.304401	0.006112	0.011002	0.433985		0.151589	0.160147	0.033007
30	0.885086	0.897311	1.34841	0.938875	0.492665	0.666259	0.376528	0.94132	1.13325	0.731051	0.841076	0.503667	0.925428	0.683374	0.649144	0.54401

## Sheet: 1l
Tissue type	Ralaf/f					RalaBKO
sWAT	0.09958	0.272221	0.155005	0.24353	0.26501	0.132288	0.183401	0.188311	0.161912	0.135026	0.333129	0.174053
eWAT	0.281002	0.230341	0.181614	0.329507	0.301139	0.234617	0.189073	0.292001	0.213809	0.365752	0.419558	0.406066
BAT	2.93876	1.67521	2.12664	3.13817	2.78793	1.42575	2.50385	1.21957	2.39719	1.41777	1.99877	1.61869

## Sheet: 1o
	Ralaf/f			RalaAKO
basal	27.6162	27.1372	28.1164	20.7687	23.0089	20.7335
insulin	94.9005	99.0075	90.0889	80.5926	74.4707	81.7127
