# Supplementary material for: Obesity causes mitochondrial fragmentation and dysfunction in white adipocytes due to RalA activation
Source: Nat Metab. 2024 Jan 29;6(2):273–89. doi: 10.1038/s42255-024-00978-0 (PMC10896723; doi:10.1038/s42255-024-00978-0)
Supplement: Supplementary file 15 — Statistical source data. [file 42255_2024_978_MOESM15_ESM.xlsx]

## Sheet: 2a
weeks	Ralaf/f							RalaAKO
10	24.7	25.9	24	23.6	23.1	24.6	23.2	23.3	25.8	25.9	22.3	21	22.9
12	25.5	27.8	25.6	24.7	24.5	25.6	25.3	23.8	27.2	27.8	22.8	22.1	25.2
13	26.7	28	26.2	24.9	25.1	26	26.6	24.3	27.6	27.9	23	22.6	25.7
14	26.6	28.3	26	26.2	25.4	25.8	26.8	24.8	27.3	28.1	23.1	23.4	26.2
16	27.6	29.3	27.5	26.5	26.2	27.1	27.6	26.2	28	28.7	24.3	24	27.1
18	28.4	29.6	27.2	27.1	26.8	27.7	27.8	26.8	28.5	29.6	25.2	25.3	27.4
20	28.8	30.7	28.4	28.3	28	28.3	28.9	28.3	30.2	29.4	25.7	27.7	28.2
22	29	31.4	28.5	28	28.7	28.5	28.6	29	30	29.8	26.2	27.4	28.3
24	29.3	31.1	28.9	29.3	29.6	29	29	28.4	30.5	30	26.3	28.1	28

## Sheet: 2b
g	Ralaf/f								RalaAKO
fat	3.29	3.75	3.39	3.14	3.76	4.2	4.45	5.22	3.36	2.31	2.77	2.16	3.7	2.35	2.91	3.89	2.47	3.7	2.57	3.95
lean	22.25	22.12	22.4	25.07	24.94	26.64	25.96	25.84	21.45	22.48	22.39	23.75	21.99	23.53	24.24	23.71	25.8	25.42	26.59	26.01

## Sheet: 2c
mg	Ralaf/f								RalaAKO
BAT	52.8	74.6	75.4	66.3	79.3	83.2	97.9	93.9	48.9	55.2	56.8	57.6	70.1	51.8	72.9	73	69.5	56.7	65.5	78
sWAT	234.6	301	280.7	188.1	322.6	360.1	388.8	405.4	174	299.2	268.5	178.5	197.4	273.1	260.4	280.6	182	115.9	305.6	285.8
eWAT	598	519.8	599.8	448.8	502.5	659.2	912.6	582.9	341.3	543.3	518.6	495.2	479.2	517.5	359.8	638.8	479.1	527.4	520.3	511.8

## Sheet: 2d
Chow diet								HFD
uM2	Ralaf/f			RalaAKO				uM2	Ralaf/f														RalaAKO
200	1.29717	4.54076	3.70091	6.16438	6.38968			500	2	0	3.125	0	8.16327	2.77778	0	2.85714	0	2.12766	6.38298	0	0	5.55556	6.25	19.1176	3.125	3.33333	15.1515	25	28.9474	22.8571	23.2877	19.0476	19.6429	16.3636	15.3846
220	3.77358	9.85552	7.6284	11.7808	14.4161			1500	22	7.31707	3.125	11.1111	18.3673	8.33333	8.57143	14.2857	13.5135	23.4043	12.766	9.09091	14.2857	25	3.125	44.1176	12.5	23.3333	12.1212	42.1053	28.9474	24.2857	41.0959	44.0476	30.3571	34.5455	13.4615
240	2.71226	9.08153	8.00604	10.5479	12.1498			2500	26	21.9512	18.75	13.8889	26.5306	13.8889	11.4286	11.4286	27.027	27.6596	23.4043	15.1515	5.71429	19.4444	15.625	17.6471	3.125	10	15.1515	17.1053	17.1053	20	23.2877	15.4762	16.0714	14.5455	26.9231
260	3.41981	7.63674	7.93051	11.7808	11.0796			3500	16	9.7561	25	16.6667	14.2857	27.7778	14.2857	20	13.5135	17.0213	23.4043	24.2424	20	13.8889	21.875	7.35294	31.25	16.6667	15.1515	5.26316	14.4737	14.2857	8.21918	14.2857	8.92857	9.09091	15.3846
280	4.59906	7.48194	5.66465	9.0411	8.30973			4500	14	12.1951	12.5	22.2222	4.08163	8.33333	22.8571	14.2857	16.2162	10.6383	12.766	27.2727	22.8571	5.55556	12.5	4.41176	15.625	20	6.06061	5.26316	5.26316	10	2.73973	4.7619	8.92857	9.09091	19.2308
300	5.3066	5.83075	4.60725	8.63014	8.05792			5500	10	21.9512	3.125	8.33333	10.2041	16.6667	14.2857	14.2857	8.10811	4.25532	12.766	3.0303	2.85714	5.55556	15.625	5.88235	15.625	20	6.06061	5.26316	3.94737	7.14286	1.36986	2.38095	10.7143	10.9091	1.92308
320	3.65566	5.67595	4.07855	5.34247	6.23229			6500	2	2.43902	9.375	19.4444	4.08163	5.55556	8.57143	8.57143	2.7027	2.12766	4.25532	3.0303	8.57143	11.1111	6.25	0	9.375	3.33333	18.1818	0	0	0	0	0	1.78571	1.81818	5.76923
340	4.48113	4.85036	4.75831	7.39726	4.87882			7500	4	9.7561	6.25	5.55556	10.2041	2.77778	2.85714	2.85714	5.40541	8.51064	2.12766	3.0303	11.4286	2.77778	9.375	1.47059	9.375	3.33333	6.06061	0	1.31579	1.42857	0	0	1.78571	1.81818	1.92308
360	3.30189	4.79876	4.68278	4.10959	4.5011			8500	2	12.1951	0	0	2.04082	8.33333	11.4286	2.85714	2.7027	4.25532	2.12766	0	5.71429	0	3.125	0	0	0	0	0	0	0	0	0	1.78571	1.81818	0
380	4.71698	4.02477	4.45619	3.42466	4.09191			9500	2	2.43902	9.375	0	0	0	5.71429	2.85714	8.10811	0	0	12.1212	5.71429	0	3.125	0	0	0	3.0303	0	0	0	0	0	0	0	0
400	4.12736	3.66357	3.54985	3.9726	3.24205			10500	0	0	6.25	2.77778	2.04082	5.55556	0	5.71429	2.7027	0	0	3.0303	0	8.33333	0	0	0	0	0	0	0	0	0	0	0	0	0
420	3.18396	3.86997	3.39879	3.15068	2.54958			11500	0	0	0	0	0	0	0	0	0	0	0	0	2.85714	2.77778	0	0	0	0	0	0	0	0	0	0	0	0	0
440	4.95283	3.35397	2.71903	1.50685	2.36072			12500	0	0	3.125	0	0	0	0	0	0	0	0	0	0	0	3.125	0	0	0	3.0303	0	0	0	0	0	0	0	0
460	3.30189	2.78638	2.87009	2.19178	1.73119
480	3.89151	2.83798	2.34139	1.78082	1.73119
500	3.30189	2.63158	3.17221	0.958904	1.44791
520	2.83019	2.01238	2.26586	1.09589	1.03872
540	2.47642	1.75439	2.1148	0.821918	0.944287
560	2.12264	1.65119	1.66163	0.958904	0.849858
580	2.24057	1.80599	2.49245	1.09589	0.535096
600	3.18396	1.23839	2.1148	1.09589	0.598048
620	1.88679	0.928793	1.43505	0.273973	0.440667
640	2.12264	1.08359	1.35952	0.547945	0.283286
660	2.00472	0.619195	1.51057	0.136986	0.409191
680	2.00472	0.928793	1.5861	0.273973	0.377715
700	2.47642	0.773994	0.830816	0.547945	0.377715
720	1.06132	1.08359	1.51057	0.273973	0.125905
740	0.943396	0.464396	0.755287	0.136986	0.0629525
760	2.12264	0.361197	0.755287	0	0.220334
780	1.17925	0.257998	0.755287	0.273973	0
800	1.65094	0.361197	0.906344	0.136986	0.0629525
820	1.17925	0.515996	0.226586	0.136986	0.0629525
840	1.06132	0.206398	0.906344	0.136986	0.0944287
860	0.825472	0.154799	0.60423	0	0.0629525
880	1.29717	0.257998	0.906344	0	0.0314762
900	1.41509	0.154799	0.302115	0.273973	0.0314762
920	1.17925	0	0.377644	0	0.0944287
940	0.471698	0.154799	0.377644	0	0.0629525
960	0.943396	0.257998	0.302115	0	0.0314762
980	0.707547	0.0515996	0.0755287	0	0.0314762
1000	0.589623	0	0.302115	0	0

## Sheet: 2e
blood glucose levels mg/dL
min	Ralaf/f									RalaAKO
0	107	85	84	95	87	88	89	82	105	79	93	85	89	86	103	97	101	99	101	87
15	311	306	289	289	256	253	249	233	221	302	301	297	292	283	286	278	270	267	256	216
30	365	305	274	278	237	258	337	244	241	297	335	302	345	270	293	259	298	290	293	271
60	282	217	219	239	214	165	229	190	190	276	209	245	239	198	217	175	209	215	214	212
90	179	131	181	199	170	153	159	172	168	167	127	179	216	177	180	167	168	178	151	189
120	174	112	106	174	153	115	133	126	172	149	120	144	148	137	128	147	132	163	112	139
GTT AUG
	Ralaf/f	RalaAKO
	30120	27330
	24210	24630
	24720	26768
	27053	28680
	23640	24270
	21525	25485
	25620	23190
	22350	24803
	22845	25508
		23820
		24105

## Sheet: 2f
blood glucose levels mg/dL
min	Ralaf/f							RalaAKO
0	132	149	171	176	184	206	230	116	154	157	164	171	176	181	185	194
15	126	93	96	63	117	142	125	113	142	107	118	109	114	116	166	116
30	71	90	63	93	105	111	105	74	98	82	101	73	115	95	125	117
60	69	70	59	81	77	77	77	69	93	75	81	62	78	75	94	106
90	78	79	64	71	75	83	83	76	99	87	84	83	83	78	103	119
120	79	94	78	92	92	106	100	100	120	99	98	106	105	105	121	119
% of basal glucose
min	Ralaf/f							RalaAKO
0	100	100	100	100	100	100	100	100	100	100	100	100	100	100	100	100
15	95.4545	62.4161	56.1403	35.7955	63.587	68.932	54.3478	97.4138	92.2078	68.1529	71.9512	63.7427	64.7727	64.0884	89.7297	59.7938
30	53.7879	60.4027	36.8421	52.8409	57.0652	53.8835	45.6522	63.7931	63.6364	52.2293	61.5854	42.6901	65.3409	52.4862	67.5676	60.3093
60	52.2727	46.9799	34.5029	46.0227	41.8478	37.3786	33.4783	59.4828	60.3896	47.7707	49.3902	36.2573	44.3182	41.4365	50.8108	54.6392
90	59.0909	53.0201	37.4269	40.3409	40.7609	40.2913	36.087	65.5172	64.2857	55.414	51.2195	48.538	47.1591	43.0939	55.6757	61.3402
120	59.8485	63.0872	45.614	52.2727	50	51.4563	43.4783	86.2069	77.9221	63.0573	59.7561	61.9883	59.6591	58.011	65.4054	61.3402
ITT AUG
	Ralaf/f	RalaAKO
	7631	8690
	6992	8474
	5263	6989
	5851	7130
	6216	6140
	6098	6831
	5332	6298
		7792
		7403

## Sheet: 2g
Fasted insulin ng/mL				Fed insulin ng/mL
	Ralaf/f	RalaAKO		Ralaf/f	RalaAKO
	0.446318	0.780505		0.607561	0.711071
	0.328252	0.609662		0.866787	0.720972
	0.504267	0.437221		1.46625	0.726373
	0.928734	0.486872		1.24302	1.28083
	0.36536	0.490184		1.10441	0.747075
	0.375263	0.479419
	0.406641	0.452936
	0.457072	0.638768
	0.612988	0.704558

## Sheet: 2h
Ralaf/f	RalaAKO
0.033931	0.021387
0.03198	0.022299
0.029178	0.027749
0.015194	0.030044
0.039094	0.03265
0.034852	0.024229
0.030682	0.028116
0.030497	0.021687
0.020775	0.020639

## Sheet: 2i
glucose mg/mL	Ralaf/f					RalaAKO
fasted	94	84	106	111	100	108	89	93	102	119
fed	191	144	175	189	176	164	154.5	193	155	175

## Sheet: 2j
	Ralaf/f									RalaAKO
fasted	88	149	195	123	203	195	194	142	147	102	177	156	127	149	130	97	124	140	178	188
fed	174	155	201	218	166	172	166	174		162	185	181	184	145	140	144	151	189	191

[truncated: 9 more sheets: 2k, 2l, 2m, 2n, 2o, 2p, 2q, 2r, 2s]
