# Supplementary material for: Obesity causes mitochondrial fragmentation and dysfunction in white adipocytes due to RalA activation
Source: Nat Metab. 2024 Jan 29;6(2):273–89. doi: 10.1038/s42255-024-00978-0 (PMC10896723; doi:10.1038/s42255-024-00978-0)
Supplement: Supplementary file 16 — Statistical source data. [file 42255_2024_978_MOESM16_ESM.xlsx]

## Sheet: 3a
Subject ID	Total.Mass	Time of Day	Group	Energy Expenditure (kcal)
1	26.9	Full day	WT	31.4118
1	26.9	Dark	WT	17.2613
1	26.9	Light	WT	14.0916
10	26.8	Full day	WT	31.9895
10	26.8	Light	WT	15.005
10	26.8	Dark	WT	16.9432
11	29.9	Dark	WT	19.1952
11	29.9	Light	WT	15.2774
11	29.9	Full day	WT	34.5437
12	26.8	Full day	KO	31.7822
12	26.8	Dark	KO	17.5203
12	26.8	Light	KO	14.2006
13	28.2	Full day	KO	32.4096
13	28.2	Dark	KO	17.6627
13	28.2	Light	KO	14.6904
14	27.2	Full day	WT	31.0129
14	27.2	Light	WT	14.2763
14	27.2	Dark	WT	16.6888
15	26	Dark	WT	15.9286
15	26	Light	WT	14.0487
15	26	Full day	WT	30.017
16	26.9	Light	KO	14.3159
16	26.9	Full day	KO	30.8245
16	26.9	Dark	KO	16.4648
2	28.4	Dark	KO	13.3609
2	28.4	Light	KO	11.3214
2	28.4	Full day	KO	24.7221
3	26.6	Full day	KO	30.1861
3	26.6	Dark	KO	16.3459
3	26.6	Light	KO	13.7906
4	28.7	Full day	WT	30.1412
4	28.7	Light	WT	14.5586
4	28.7	Dark	WT	15.5557
5	28.9	Light	WT	14.9434
5	28.9	Dark	WT	17.6209
5	28.9	Full day	WT	32.6166
6	30.6	Dark	KO	16.6598
6	30.6	Light	KO	13.7929
6	30.6	Full day	KO	30.5069
7	29.3	Full day	KO	30.89
7	29.3	Dark	KO	16.6006
7	29.3	Light	KO	14.2424
8	27.8	Light	WT	15.3231
8	27.8	Full day	WT	32.5046
8	27.8	Dark	WT	17.1417
9	29.3	Full day	KO	30.6787
9	29.3	Dark	KO	16.7793
9	29.3	Light	KO	13.8442

## Sheet: 3b
Zeitgeber Time	Ralaf/f								RalaAKO
0	3165.6	2716.09	2964.85	3272.3	3354.59	2960.57	3070.36	3427.9	2228.98	2917.92	2612.97	2891.14	2923.84	3570.93	3464	3053.18
	2988.83	2703.95	3146.1	3467.22	3417.92	3141.25	3182.51	3117.96	2270.6	2912.79	2628.34	2642.82	2811.1	3107.53	2963.26	3065.18
	2993.77	2771.74	2748.82	2939.68	3081.23	2817.76	2824.26	2853.04	2216.78	2755.96	2562.59	2749.52	2521.85	3032.13	3017.13	2901.66
	2843.3	2664.8	2987.72	2976.94	3112.03	2918.06	2980.64	2747.02	2178.62	2822.99	2339.82	2728.5	2727.63	2967.95	3055.33	3115.72
	3069.55	2733.26	2563.51	3217.07	3301.24	2811.01	2937.1	2971.32	2183.89	3076.71	2297.46	2870.09	2757.06	2853.33	2904.95	3059.16
	2915.93	3043.8	2901.95	3001.61	2885	2749.78	3070.18	3060.97	2286.75	2924.59	2739.54	2884.96	2635.05	2849.81	2866.66	3062.66
12	3844.79	3517.04	3861.49	3945.41	3837.8	3935.83	3655.15	3818.93	2756.48	3614.05	3159.49	3414.78	3431.36	4052.24	3614	3715.52
	4042.36	3411.8	3930.77	3808.43	3909.22	3835.25	3760.57	3620.68	2976.26	3801.8	3443.71	2951.17	3768.32	4060.4	3689.32	3914.96
	4119.86	3369.42	3257.94	3467.38	4051.18	4349.25	4093.77	3603.38	3096.13	3852.85	3686.63	3633.57	3560.85	4039.86	3888.7	3539.47
	3751.27	3232.65	3787.5	3067.86	3726.99	4108.65	3889.02	3347.42	2778.13	3602.62	3288.02	3485.22	3883.64	3937.14	3743.98	3795.97
	3730.38	3136.76	3642.57	3143.28	3645.95	3884.03	3292.68	3735.95	2838.3	3773.51	3309.58	3224.8	3115.03	4016.41	3550.04	3834.49
	4082.56	3221.24	4008.53	3984.84	4289.63	4356.28	3679.95	3711.74	2840.34	3701.81	3173.59	3529.68	3221.87	4103.67	3937.64	3616.81
0	3222.9	2860.27	2909.36	2902.64	3292.45	2889.18	3159.86	3632.46	2357.8	3217.91	2669.42	2658.38	2792.07	3709.03	3155.03	2949.54
	2906.41	2673.33	2791.02	3050.21	2874.42	2812.76	2963.03	3110.76	2133.04	3018.69	2395.66	2783.28	2382.48	3232.13	2940.28	2962.49
	2969.47	2793.58	2948.98	3107.16	3198.9	2938.69	3014.17	3045.36	2367.34	2859.3	2388.68	2621.67	2898.68	2972.3	2989.72	3016.48
	2994.46	2720.66	2692.05	2954.71	3131.68	2740.16	2868.92	2985.53	2217.17	2806.04	2339.85	2744.27	2531.61	2895.11	2900.14	2998.55
	2885.53	2834.43	2969.11	2828.19	3132.98	2837.54	2916.91	2852.42	2138.86	2922.5	2400.13	2564.46	2697.53	2840.56	2805.84	2837.49
	2700.53	2779.87	2697.53	2697.33	2943.68	2586.72	2600.76	2936.91	2245.69	2841.1	2328.45	2533.93	2685.13	2870.47	3015.73	2984.04
12	3639.81	3412.59	3903.25	4152.88	4122.42	3669.29	3681.95	3968.66	2579.97	3565.38	3064.11	3426.57	3328.07	3759.4	3620.83	3709.55
	4212.6	3417.14	3731.71	3796.22	4064.65	4086.57	3693.71	3341.49	3160.87	3689.79	3214.57	3265.88	3276.54	3859.46	3827.35	3702.33
	3750.54	3629.46	3833.06	3807.54	3798.18	4228.51	4335.79	3693.38	2875.99	3738.17	3790.7	3366.18	3709.99	4274.93	4577.8	3473.82
	4117.34	3161.84	3116.51	4104.83	3610.57	3406.63	3383.71	3626.29	2956.07	4043.15	2757.38	3317.84	3716.08	4168.16	3662.38	4053.9
	3593.17	3087.86	3493.46	3737.3	3976.75	4132.45	3596.33	3773.54	2927.18	3699.45	3191.66	3205.53	3794.28	3343.75	3830.5	3582.21
	4072.64	3519.64	3764.47	4196.98	4298.3	4658.22	4111.85	4561.53	2782.32	4114.47	3209.23	4251.42	2844.58	4266.64	3616.43	4009.99

## Sheet: 3c
Zeitgeber Time	Ralaf/f								RalaAKO
0	0.792888	0.809566	0.800097	0.779454	0.7627	0.772681	0.771196	0.742779	0.809025	0.835231	0.737867	0.777884	0.742243	0.800387	0.775501	0.783681
	0.781316	0.81347	0.774519	0.820018	0.758972	0.75691	0.772909	0.754447	0.801144	0.781721	0.755678	0.74694	0.706844	0.732158	0.726716	0.794773
	0.765047	0.83971	0.755115	0.778664	0.742369	0.700957	0.71032	0.784704	0.785834	0.735197	0.740257	0.752367	0.715663	0.716722	0.764401	0.733046
	0.760872	0.835057	0.779361	0.802853	0.733818	0.745268	0.766349	0.786404	0.828543	0.73536	0.74002	0.752858	0.739623	0.754682	0.760808	0.784631
	0.785053	0.826288	0.767752	0.809029	0.770407	0.796637	0.779699	0.789486	0.831824	0.762702	0.820942	0.792338	0.758955	0.754957	0.793804	0.77296
12	0.850666	0.876608	0.834913	0.817213	0.781594	0.813139	0.821699	0.80207	0.876664	0.832922	0.841391	0.816191	0.827518	0.828041	0.819597	0.827761
	0.88832	0.890793	0.885405	0.846518	0.817197	0.846915	0.858236	0.851354	0.891718	0.899096	0.868771	0.847607	0.859562	0.865899	0.852541	0.873946
	0.902071	0.862943	0.865293	0.87507	0.846977	0.860448	0.883941	0.881621	0.893883	0.885379	0.904595	0.826993	0.897934	0.870475	0.849116	0.883098
	0.879126	0.869525	0.879738	0.863609	0.854291	0.855981	0.875446	0.86939	0.887177	0.90209	0.901491	0.899881	0.868082	0.885247	0.856677	0.861478
	0.85808	0.857686	0.868289	0.882517	0.851871	0.824529	0.871818	0.846036	0.865915	0.879048	0.858466	0.892802	0.881351	0.856962	0.82678	0.851544
	0.828414	0.795884	0.839566	0.858847	0.82232	0.826933	0.826918	0.859999	0.871499	0.850411	0.844141	0.840188	0.8498	0.8444	0.821722	0.853277
0	0.855211	0.849941	0.857655	0.88021	0.83289	0.834903	0.841306	0.859037	0.849477	0.879992	0.811002	0.847847	0.839146	0.843004	0.852552	0.833163
	0.774352	0.804112	0.787264	0.828425	0.793989	0.772026	0.744124	0.823652	0.826911	0.827451	0.770288	0.754306	0.749434	0.792705	0.779795	0.77497
	0.734186	0.838533	0.768668	0.854309	0.770331	0.74638	0.7007	0.819614	0.795768	0.844697	0.811196	0.755849	0.7136	0.782982	0.76325	0.755635
	0.718787	0.798719	0.767634	0.844179	0.771924	0.720617	0.706959	0.786886	0.806361	0.819869	0.745392	0.729474	0.749438	0.770925	0.749973	0.716066
	0.736921	0.812908	0.767368	0.814253	0.75683	0.735968	0.741355	0.750807	0.817499	0.76851	0.772273	0.724704	0.751276	0.749458	0.761186	0.736485
	0.824588	0.832044	0.781494	0.844081	0.776825	0.809741	0.820665	0.75414	0.838021	0.819266	0.806695	0.75142	0.760435	0.772552	0.763578	0.816245
12	0.853172	0.880928	0.810424	0.849101	0.848909	0.833975	0.834103	0.812927	0.894854	0.808625	0.874144	0.854418	0.808907	0.851838	0.803189	0.836972
	0.882642	0.913113	0.861366	0.876353	0.853776	0.860368	0.877334	0.877687	0.893477	0.911725	0.896985	0.88863	0.880973	0.859628	0.857959	0.862031
	0.897677	0.900605	0.868507	0.876423	0.855006	0.850127	0.860392	0.855896	0.877189	0.891114	0.907964	0.890071	0.903132	0.870373	0.876618	0.86429
	0.87878	0.862396	0.873942	0.896388	0.862295	0.845014	0.882704	0.875048	0.859489	0.903983	0.886301	0.876041	0.893889	0.868323	0.848888	0.866595
	0.890069	0.858614	0.869685	0.8581	0.861677	0.841546	0.836646	0.865578	0.848809	0.895488	0.868978	0.903679	0.900041	0.860888	0.823738	0.832893

## Sheet: 3d
	Ralaf/f								RalaAKO
night	164.434	118.14	174.1	87.4761	134.901	114.893	179.949	112.314	172.582	89.0336	194.529	103.621	114.739	43.759	129.621	142.033
day	18.4024	10.0355	13.9973	15.0533	28.0451	11.0048	25.4426	24.9854	30.975	11.3966	24.8231	7.52518	17.2422	4.55131	16.299	29.0828

## Sheet: 3e
	Ralaf/f								RalaAKO
night	2.09136	1.76439	2.5996	1.46584	1.55247	1.04415	1.66747		1.22945	2.27935	1.74566	1.67206	1.36659	1.21199	1.46617
day	0.396494	0.719849	0.80926	0.700255	0.457942	0.473832	1.01364	1.06001	1.24692	0.902262	0.382277	0.363845	0.508029	0.628605	0.621729	0.802619

## Sheet: 3f
Zeitgeber Time	Ralaf/f								RalaAKO
0	47.2378	47.4495	46.4031	46.938	57.6686	50.03	52.8457	55.9445	55.0912	47.3905	56.1865	54.6813	58.4373
	53.3111	48.2301	49.7241	50.458	56.8069	56.4474	52.593	51.8028	54.6074	51.1201	57.0281	60.0941	58.5405
	44.3028	47.6843	46.1011	43.0789	47.1489	52.5762	47.0582	53.4909	48.7648	48.3109	48.1428	53.3824	55.9833
	44.825	48.051	43.1708	46.9825	49.7546	50.7978	49.4315	50.6815	51.3268	47.9688	55.076	51.3192	54.688
	44.0006	44.9733	46.5367	46.3519	50.9146	52.7011	51.2769	52.665	53.5823	48.3003	50.8898	56.3236	63.4077
12	47.767	53.3853	48.7251	51.1109	52.4174	49.3467	50.4856	50.0863	54.2156	54.107	54.7816	59.6947	61.2528
	49.8713	51.8501	46.6202	41.8401	50.7974	45.9843	52.8479	51.5096	51.2606	54.1244	51.1799	50.1984	61.5072
	45.4129	39.5707	41.3328	44.0881	48.4089	46.8098	44.8867	44.0101	46.7698	45.8506	44.1362	48.3442	52.7315
	42.9096	41.489	40.4621	39.3931	47.5949	45.1722	43.3071	43.8497	48.8704	45.9837	47.798	46.1556	56.5419
	40.0129	38.4072	38.2612	40.3642	45.7382	43.9446	44.5329	42.1435	48.5144	42.213	42.9073	49.242	49.462
	41.7578	35.8123	41.3315	40.7997	48.9519	44.504	43.5572	42.8056	48.1459	46.5284	49.9584	47.742	52.7981
0	41.6372	39.206	38.7375	40.9695	49.1975	49.046	48.7991	43.9706	47.0805	43.7306	45.5903	48.2726	51.9649
	46.039	42.3014	41.4788	44.0289	47.2836	46.5684	47.846	48.5099	51.3025	44.8705	52.7169	46.0671	55.6868
	49.1566	45.8047	44.4539	45.9978	48.671	52.4736	52.6055	49.8553	54.478	51.323	58.7425	52.9375	55.051
	48.1028	45.1163	45.7018	48.4951	43.9718	50.2501	52.0144	47.0085	53.6061	47.673	51.094	48.221	53.971
	47.087	48.3855	43.4091	44.7986	50.7821	49.3815	52.8145	46.8212	55.4599	46.0826	54.9188	58.2431	60.6973
	45.0044	41.8189	48.7168	44.418	50.9027	51.3279	49.4542	51.3943	53.988	48.8571	55.9316	50.7006	60.0226
12	45.9663	48.686	45.6226	47.9701	51.3038	53.4611	52.3522	51.6649	53.6943	50.2	55.5644	56.6637	59.6047
	43.7296	50.6625	42.4301	40.4882	52.8777	48.9365	48.0038	52.2192	57.1056	48.5613	45.4017	50.6305	58.725
	41.3263	40.7444	41.4488	39.3429	47.379	44.3023	43.9656	43.9407	47.4933	41.7494	48.4414	47.7974	55.3828
	41.5407	42.2325	39.9723	43.3854	42.8914	48.469	45.1565	43.5413	47.5733	43.0913	47.4953	50.292	53.9119
	42.9311	37.8025	38.9093	39.6781	45.1041	43.3733	42.0143	46.6798	45.3437	43.8308	54.111	51.1469	53.4396
	39.4714	37.0414	39.8788	40.557	43.2313	45.3951	41.3492	43.0139	50.4846	41.0873	55.3154	48.9119	50.9756
0	41.3772	38.2989	40.0222	39.7287	43.4168	41.8898	46.2904	41.9197	47.0061	42.3519	47.5688	44.8938	54.6241
	46.3591	45.6907	44.6117	46.7258	52.2013	44.5695	51.8518	49.0639	52.0468	46.7597	53.9772	51.7086	57.647
	50.4907	45.0242	46.8342	46.4004	46.6563	54.1573	50.8064	48.7343	55.3762	52.0668	53.3558	56.557	57.6647
	46.2216	46.7875	45.0094	46.4592	48.8527	49.4872	47.3073	48.2567	52.0629	47.4504	59.2131	55.9268	55.2569
	48.5288	46.8466	48.3853	49.9843	46.9395	51.5432	50.4982	53.1893	56.0985	53.6413	54.5294	54.951	64.1739
12	49.6487	50.7452	45.4085	47.1651	51.6749	50.7788	50.8959	54.0394	51.129	53.3865	53.4885	57.0191	54.5868
	46.3096	47.6757	47.3862	48.228	50.1495	51.7826	52.403	54.511	59.9379	54.6907	57.0929	63.3233	60.0968
	49.3409	48.0016	50.4282	44.4478	60.0672	46.3346	55.9484	50.7745	55.9069	52.1757	54.177	53.3932	61.2387
	42.4252	39.4015	39.9829	39.9825	44.8247	42.6565	42.9624	41.6081	45.0962	44.2341	44.3313	49.4581	53.0802
	40.1194	36.3678	36.8799	38.2994	41.4295	43.4892	45.2437	43.8291	42.3356	42.3957	42.9662	47.0216	53.5419
	36.8108	39.9311	36.5785	38.2577	42.7659	42.4355	44.7952	42.223	41.4114	40.2783	41.886	45.5438	56.646

## Sheet: 3g
Zeitgeber Time	Ralaf/f								RalaAKO
0	0.735519	0.744098	0.720252	0.73207	0.702011	0.753384	0.741848	0.74755	0.768559	0.747701	0.750703	0.687947	0.770901
	0.750508	0.738548	0.74901	0.77588	0.700746	0.758649	0.780004	0.717103	0.766844	0.755826	0.75181	0.738641	0.772699
	0.783918	0.773655	0.784199	0.784919	0.76349	0.751324	0.768478	0.766127	0.81428	0.775671	0.781154	0.785121	0.80574
	0.759844	0.747676	0.759556	0.767154	0.727329	0.720021	0.741663	0.737101	0.77233	0.749347	0.762755	0.723716	0.781008
	0.777146	0.768566	0.749358	0.717783	0.716477	0.733945	0.748091	0.751419	0.779485	0.749559	0.745496	0.731188	0.741377
12	0.756401	0.756613	0.741058	0.724459	0.726399	0.728798	0.760151	0.723518	0.729485	0.738513	0.735195	0.709146	0.726538
	0.733678	0.717656	0.693621	0.686047	0.700784	0.727163	0.729456	0.724094	0.725652	0.708756	0.709171	0.667678	0.696832
	0.709858	0.6858	0.706832	0.715254	0.692564	0.715701	0.713654	0.719462	0.74242	0.717058	0.702463	0.687505	0.682339
	0.692559	0.718729	0.731441	0.710546	0.698803	0.707391	0.710096	0.734935	0.742731	0.739426	0.721047	0.686905	0.694756
	0.74075	0.744562	0.775661	0.768662	0.750195	0.749869	0.749409	0.742091	0.772213	0.763683	0.767256	0.741268	0.743896
	0.755489	0.745771	0.763808	0.737874	0.738439	0.731908	0.750061	0.750146	0.71514	0.748943	0.719049	0.739598	0.715481
0	0.760924	0.769014	0.769259	0.776322	0.746977	0.718032	0.779335	0.775486	0.763202	0.735108	0.713941	0.72439	0.760373
	0.803316	0.816458	0.814756	0.825972	0.804092	0.781882	0.761545	0.801138	0.798624	0.805569	0.798816	0.76973	0.827809
	0.792397	0.784464	0.786941	0.805035	0.753538	0.755386	0.770605	0.775053	0.793331	0.87725	0.76156	0.783833	0.809895
	0.745869	0.75597	0.76667	0.750351	0.744306	0.73962	0.739796	0.745097	0.761451	0.752322	0.744179	0.751087	0.777617
	0.760575	0.754933	0.757688	0.724114	0.742648	0.735752	0.739545	0.742204	0.758218	0.7516	0.757489	0.769725	0.77308
	0.757375	0.748213	0.750286	0.73506	0.72616	0.733413	0.739418	0.76319	0.747048	0.75655	0.718566	0.725128	0.730341
12	0.764204	0.772592	0.76087	0.764875	0.742497	0.739982	0.765961	0.763226	0.740723	0.755369	0.751527	0.731182	0.754015
	0.738296	0.749287	0.740109	0.736458	0.725753	0.730802	0.737929	0.722157	0.730247	0.739306	0.720009	0.710113	0.72395
	0.706437	0.689467	0.730653	0.75813	0.679897	0.70497	0.71251	0.71776	0.720465	0.695457	0.727514	0.65083	0.683131
	0.726581	0.71774	0.714803	0.763036	0.680439	0.689693	0.742153	0.727787	0.746898	0.744427	0.715419	0.687757	0.700888
	0.741939	0.712427	0.704886	0.740383	0.71073	0.730553	0.735596	0.735549	0.73027	0.753499	0.73879	0.679542	0.711827
	0.737321	0.744697	0.761981	0.777745	0.767351	0.74222	0.76748	0.756301	0.766134	0.761465	0.753064		0.730061
0	0.769422	0.78868	0.760389	0.76886	0.74875	0.737819	0.759727	0.765143	0.748856	0.789188	0.721632	0.707526	0.765385
	0.776496	0.799027	0.769062	0.778591	0.762052	0.754498	0.769744	0.778888	0.790526	0.786424	0.748995	0.737783	0.797531
	0.772244	0.787479	0.763851	0.783927	0.726159	0.761756	0.758818	0.757976	0.780035	0.745997	0.73914	0.745469	0.721191
	0.750042	0.767592	0.720187	0.782503	0.74706	0.734273	0.753834	0.771943	0.756626	0.725378	0.736152	0.731088	0.76914
	0.743992	0.760203	0.740221	0.760534	0.736767	0.731607	0.758738	0.772256		0.732808	0.726301	0.761194	0.769784
12	0.748073	0.751613	0.720189	0.717386	0.732861	0.727174	0.74299	0.751144	0.743202	0.733698	0.715421	0.723551	0.731266
	0.74869	0.736729	0.73236	0.726268	0.716379	0.725171	0.74886	0.728487	0.758324	0.732514	0.694518	0.716877	0.744357
	0.729881	0.718645	0.67652	0.713584	0.705454	0.697887	0.737544	0.714463	0.721984	0.712797	0.688987	0.662655	0.722149
	0.707491	0.691188	0.686071	0.745408	0.705091	0.733997	0.734401	0.715008	0.719106	0.719664	0.684505	0.703531	0.675471
	0.737981	0.768386	0.737021	0.792641	0.758859	0.729199	0.779879	0.740984	0.758361	0.755698	0.719351	0.723448	0.750705
	0.720147	0.74618	0.742284	0.799972	0.702474	0.744489	0.745518	0.725312	0.761335	0.782674	0.719186	0.689489	0.674444

## Sheet: 3h
	Ralaf/f							RalaAKO
night	77.4863	55.8329	120.416	102.072	73.4332	99.821	92.9029	91.2397	99.0291	95.9116	83.958	123.519
day	22.4726	13.7088	29.6876	20.2467	14.6969	21.166	25.7031	17.71	25.3114	27.6332	13.0083	20.807

## Sheet: 3i
	Ralaf/f								RalaAKO
night	0.401683	0.462291	0.490289	1.40167	0.929439	0.335958	0.267935	0.811389	0.360217	1.11246	0.226555	0.683181	0.371676	0.599556	1.15766
day	0.183559	0.659595	0.76177	0.784708	0.514685	0.623315	0.438795	0.657952	0.494013	0.977888	0.292624	0.458909	0.476526	0.385826	0.880153

## Sheet: 3j
Subject ID	Total.Mass	Time of Day	Group	Energy Expenditure (kcal)
1	30.8	Full day	WT	24.8494
1	30.8	Light	WT	11.2221
1	30.8	Dark	WT	13.668
11	35.1	Full day	WT	25.2306
11	35.1	Light	WT	11.5366
11	35.1	Dark	WT	13.7292
13	44.3	Dark	WT	16.3025
13	44.3	Light	WT	13.1683
12	51	Full day	KO	28.7621
13	44.3	Full day	WT	29.4174
14	45	Light	WT	12.2834
14	45	Dark	WT	14.0876
14	45	Full day	WT	26.3446
3	29.5	Dark	WT	13.4221
3	29.5	Light	WT	10.7395
5	40.3	Light	WT	11.6251
2	36.5	Full day	KO	27.553
5	40.3	Dark	WT	14.4287
8	37.5	Dark	WT	13.033
3	29.5	Full day	WT	24.1154
8	37.5	Light	WT	10.6896
4	34.2	Full day	KO	25.6979
12	51	Dark	KO	15.4708
12	51	Light	KO	13.324
5	40.3	Full day	WT	26.0059
2	36.5	Light	KO	12.1078
2	36.5	Dark	KO	15.505
4	34.2	Dark	KO	14.0334
4	34.2	Light	KO	11.7025
7	32.9	Full day	KO	23.5413
7	32.9	Dark	KO	13.181
7	32.9	Light	KO	10.4086
8	37.5	Full day	WT	23.6834
9	43.2	Full day	KO	29.8041
9	43.2	Dark	KO	15.7519
9	43.2	Light	KO	14.0744

[truncated: 7 more sheets: 3k, 3l, 3m, 3n, 3p, 3r, 3s]
