# Supplementary material for: Obesity causes mitochondrial fragmentation and dysfunction in white adipocytes due to RalA activation
Source: Nat Metab. 2024 Jan 29;6(2):273–89. doi: 10.1038/s42255-024-00978-0 (PMC10896723; doi:10.1038/s42255-024-00978-0)
Supplement: Supplementary file 18 — Statistical source data. [file 42255_2024_978_MOESM18_ESM.xlsx]

## Sheet: 4a
	Ralaf/f								RalaAKO
basal OCR	6.27088	3.88071	4.18115	5.53271	4.83775	5.32587	5.80216	9.32769	10.5519	5.71907	12.6131	11.4545	11.2354	8.18436	8.42378	13.1447
Proton leak	2.40884	1.28881	0.927047	1.24914	1.35619	1.57165	2.19272	4.85302	5.54128	1.98464	6.12972	4.0447	3.92061	2.47772	2.08691	6.35186
Maximal OCR	20.0764	15.0365	15.4233	21.92	19.8425	22.4064	22.7751	24.5556	22.4988	18.9148	34.0381	31.5196	30.4764	24.0973	30.0067	32.5111
ETO inhibited mito. OCR	12.4728	10.2172	10.6874	15.1589	13.9836	15.4672	16.6672	14.5316	11.9885	11.3846	20.2556	18.8093	18.2079	14.3147	17.7861	21.6502
Non-mito. OCR	5.80301	4.85089	6.16157	7.23602	7.35636	7.98057	7.78624	6.13396	5.47199	5.604	8.90994	9.29954	8.89191	8.24379	9.16277	7.61514

## Sheet: 4c
basal mitochondrial potential
primary adipocytes				immortalized adipocytes
Ralaf/f	RalaAKO			Ralaf/f	RalaAKO
2005.43	2364.95			1632.49	4080.02
2112.85	2794.49			1559.04	4075.17
2383.34	2332.87			1961.35	4031.65
2445.01	2447.29			1901.54	4066.64
2179.63	2763			1859.13	4074.47
2013.06	2400.83			1900.2	4061.67
1960.32	2585.43			2440.68	4039.09
1502.45	2866.02			1889.97	3944.94
1436.2	2424.95			1726.21	4074.46
1526.13	3876.59			1731.54	4070.67
1354.84	3455.74			1354.89	3876.49
2151.14	3540.86			1491.08	4044.16
2157.91	3214.88			1493.23	4091.51
2316.6	3297.86			1332.08	4024.99
1613.47	2335.76			1481.07	4095
1692.25	2520.9			1427.54	4076.2
2096.93	2785.93			1286.51	4079.25
1611.61	2726.67			1288.04	4066.47
1619.16	2188.26			1505.58	4095
1685.69	2969.31			1522.55	4082.14
1923.69	3841.77			2249	4088.33
1505.95	3576.85			1622.9	4092.08
1267.94	3101.6			1392.31	4094.3
1260.2	3117.8			1789.82	4077.97
1588.12	2534.67			1398.51	4095
1409	2517.61			2141.84	4087.17
1363.11	3672.11			1610.14	4095
1371.87	2576.36			2370.8	4095
1452.68	2209.72			1954.73	4087.06
1426.47	2991.24			2422.83	4092.95
1691.77	2629.24			2253.79	4095
1632.07	2250.97			1551.23	4095
1577.28	2400.44			1998.16	4093.09
1390.47	2144.92			1752.87	4092.42
1155.36	2065.57			2785.96	4092.76
1450.96	2303.73			2534.22
1732.32	2462.36
1168.4	2302.4
2081.49	2361.7
1592.39	2683.91
2178.51
2003.08
1978.6
1752.54
1990.52
2089.53
2174.14
1981.46
2119.68
1924.33
2273.81
1594.67
1757.04
1430.51
1130.86
1796.89
1925.42
1691.04
2096.14
1411.91

## Sheet: 4d
primary adipocytes
Time(min)	Ralaf/f								RalaAKO
-5	100	100	100	100	100	100	100	100	100	100	100	100	100	100	100	100	100	100	100	100	100	100	100	100
0	75.102	49.5684	96.3129	65.2912	69.8823	59.9668	71.7788	86.3102	57.4075	70.0874	91.675	87.3956	69.3314	90.6983	88.737	91.9765	100.658	70.5256	63.7772	100.46	89.2262	99.7263	105.758	96.893
5	39.0457	68.9865	91.6606	67.8904	72.3077	61.6918	81.1007	64.7991	11.4137	78.2465	92.3852	86.2673	95.3564	65.6802	81.9611	70.7704	98.811	75.0022	57.2895	77.2951	95.7309	105.754	102.544	74.0823
10	27.1157	61.2805	45.4812	44.8011	35.4349	64.7906	44.6424	45.6562	14.9064	28.2233	87.02	83.0215	65.1961	39.1496	69.1554	90.8175	69.0696	77.7325	30.7814	62.4013	90.0551	91.4873	95.1255	66.5566
15	21.9488	35.199	57.2802	14.3979	26.6552	69.5536	32.1771	43.5488	6.40496	39.7707	72.5418	82.3599	48.1995	39.607	44.8871	83.3773	52.7992	61.0378	20.8438	66.4818	91.527	45.7633	114.573	21.9259
20	16.3911	16.8826	27.7462	2.79655	22.6983	23.1957	24.0349	23.6848	5.46051	5.13204	9.2755	7.89786	8.97472	7.66046	3.60849	68.7273	89.037	36.9387	39.4866	55.4445	29.5923	28.3926	33.1976	24.9943
25	2.12976	28.0016	27.1103	0.287852	9.35808	2.1002	2.87729	9.09025	1.00564	0.902496	2.06636	1.50042	1.77484	1.37584	0.751456	9.20538	6.51719	4.10797	7.7455	8.96124	8.51875	8.78226	8.55533	4.50959
immortalized adipocytes
Time(min)	Ralaf/f				RalaAKO
-5	100	100	100	100	100	100	100	100
0	83.4658	91.7085	95.8538	75.0433	89.8782	99.3576	80.1313	93.7976
5	16.6484	17.4832	38.133	10.2771	72.5713	65.8216	81.992	66.4007
10	15.2374	30.3842	36.7701	1.46085	41.7036	62.7303	45.4739
15	15.2902	37.3106	30.9562	4.23616	30.0825	31.0163	53.0495	63.1902
20	16.9551	33.4218	23.296	7.29425	27.3576	29.302	52.6745	57.8396
25	15.5208	26.3036	19.2537	4.38887	64.4125	32.3168	35.3402	46.4465

## Sheet: 4e
	Ralaf/f			RalaAKO
vehicle	5.68424	5.85949	5.95855	6.47668	5.7071	5.24992
CL	101.928	97.5846	94.9939	86.8638	98.7123	102.332
ins+CL	43.9805	46.4264	38.662	53.5355	46.6245	43.3328
insulin	5.63091	5.669	6.32429	5.92807	5.56995	5.89759

## Sheet: 4f
	Ralaf/f			RalaAKO
vehicle	0.653465	2.4017	2.04526	1.96888	0.500707	2.29137
CL	41.3041	42.3989	40.5658	45.8784	45.9972	51.5219
ins+CL	38.512	38.6139	40.0566	47.0665	45.2673	43.57
insulin	3.18246	4.49788	3.19095	4.31966	3.5983	3.78501

## Sheet: 4g
NEFA mM	Ralaf/f						RalaAKO
Vehicle	0.522253	0.386648	0.281641	0.571875	0.413014	0.778082	0.294854	0.315021	0.453408	0.325625	0.665	0.291096
CL	1.16968	1.30042	1.16342	1.5075	1.46096	1.51507	1.03547	0.738526	0.975661	1.34875	1.4725	1.35137

## Sheet: 4h
Free glycerol mM	Ralaf/f							RalaAKO
Vehicle	0.323741	0.328058	0.266187	0.235971	0.251799	0.185611	0.197122	0.069065	0.152518	0.093525	0.061871	0.214389
CL	0.578417	0.673381	0.692086	0.564029	0.482014	0.595683		0.415827	0.364029	0.53813	0.6	0.434532	0.411511

## Sheet: 4i
NEFA mM	Ralaf/f				RalaAKO
fed	0.674541	0.212598	0.309711	0.265092	0.291339	0.527559	0.401575	0.215223	0.32021
fasted	1.75328	2.47244	2.24672	1.94226	1.69816	2.24672	1.56168	1.51181	1.48294
insulin	0.879265	0.425197	0.488189	0.475066	0.64042	0.475066	0.349081	0.419948	0.950131

## Sheet: 4j
	Ralaf/f				RalaAKO
fed	0.283305	0.141653	0.426644	0.219224	0.249578	0.177066	0.237774	0.153457	0.227656
fasted	0.354131	0.445194	0.463744	0.408094	0.325464	0.389545	0.325464	0.27656	0.36425
insulin	0.10118	0.151771	0.106239		0.161889	0.278246	0.161889	0.241147
