# Supplementary material for: Obesity causes mitochondrial fragmentation and dysfunction in white adipocytes due to RalA activation
Source: Nat Metab. 2024 Jan 29;6(2):273–89. doi: 10.1038/s42255-024-00978-0 (PMC10896723; doi:10.1038/s42255-024-00978-0)
Supplement: Supplementary file 20 — Statistical source data. [file 42255_2024_978_MOESM20_ESM.xlsx]

## Sheet: 5a
Gene name	Ralaf/f									RalaAKO
Ppargc1a	1.1104	0.767432	0.928961	1.20118	1.16642	1.05609	0.864062	1.14197	0.865211	2.19255	1.65849	0.878953	1.84869	0.90483	1.48404	1.01588	1.5218	0.917934	1.14948
Cox5b	0.929356	1.10357	1.31594	1.10047	0.868989	0.748926	0.808947	0.866132	1.47655	0.84668	0.903753	1.08378	0.953317	0.894171	1.0972	0.864567	0.85679	1.0976	0.946994
Cox8a	1.19112	0.979976	1.03001	1.30138	0.773347	0.811123	1.19771	0.620336	1.37132	0.956915	1.10892	1.09613	1.20926	0.899638	1.03763	0.83867	1.09865	1.11656	0.847009
Ndufs7	1.09621	1.11919	0.755019	1.02215	0.934603	1.2193	0.950474	1.09111	0.893687	1.58222	1.1471	0.966704	1.0387	1.28258	1.49082	0.985523	1.04074	1.10994	1.06645
Atp5a	0.995941	1.10185	0.753267	1.01059	0.861265	1.15058	0.911066	1.15149	1.15147	1.26032	1.03352	0.922127	0.996946	1.10568	1.402	0.924521	0.937498	0.994969	1.00775
Cytb	1.0013	1.26738	0.972653	1.0696	0.793623	0.737713	1.10445	0.940543	1.24543	1.36587	1.18851	0.884896	0.747623	0.973864	1.26905	0.727097	0.933492	1.29723	1.18097
Nd2	1.01258	1.09919	0.915409	1.05516	0.76573	0.863734	0.912456	1.11441	1.38309	1.56944	1.09709	0.688002	0.649232	0.797884	0.86075	0.728932	0.73479	1.00041	1.12736
Nd4	1.00412	1.11492	0.820511	1.02325	0.756855	0.879954	1.10499	1.07894	1.33992	1.44529	1.16595	0.747304	0.700847	0.855101	0.79302	0.724496	0.908627	0.9919	1.22867
Cox1	0.906528	1.22133	1.20746	0.947579	0.818003	0.993713	0.906399	0.979721	1.09361	1.5873	0.999874	0.848586	0.798458	1.00792	1.17546	0.778392	1.04058	1.69038	1.25594
Cox2	0.864711	1.07354	0.927952	1.04785	0.905215	1.06296	1.0771	0.896788	1.19198	1.69642	1.28536	1.17054	0.903994	1.12069	1.1092	0.981822	0.943786	1.66816	1.28753
Cox3	0.793647	1.05614	1.80857	0.915245	0.858542	0.862346	0.996594	0.885379	1.10328	1.75799	1.06665	0.930138	0.91143	0.91782	0.943659	0.750062	0.887142	1.25885	1.05362
Atp6	0.929312	1.06391	0.90121	0.972772	0.914341	0.958464	1.03771	1.07247	1.18291	1.45735	1.34642	0.877356	0.837665	0.827151	0.984234	0.775284	1.02224	1.13341	1.27209
Atp8	0.931479	1.26289	0.924836	0.835683	0.899124	0.958432	0.965715	1.08435	1.21887	1.49326	1.26817	0.941255	0.808594	0.918845	0.939933	0.758456	0.993024	1.05921	1.27498

## Sheet: 5b
Gene name	Ralaf/f									RalaAKO
Ppargc1a	1.03522	1.32366	0.387554	1.6446	1.58982	1.4544	0.431785	0.809913	1.416	1.01738	2.1128	2.09195	1.05878	1.22079	0.722425	0.63262	1.10032	0.962174
Cox5b	1.1053	0.937585	0.801468	1.24403	1.12019	1.04804	0.878129	0.881482	1.065	0.830295	1.04306	1.30901	0.976599	0.972237	0.875604	0.891167	1.15713	0.867249
Cox8a	1.12482	1.06565	0.695714	1.32307	1.32426	1.24775	0.712795	0.782421	0.983521	1.29676	1.21336	1.22346	1.40593	1.1255	0.941587	1.08736	0.945211	1.17833
Ndufs7	0.99996	1.01498	0.915963	1.03703	1.01899	1.01666	0.898207	0.977673	1.1402	1.04492	1.17382	1.16586	0.946619	1.04742	1.02663	0.953075	1.02471	1.03613
Atp5a	0.96656	1.03799	0.94196	1.03655	1.01478	1.06984	0.920963	0.996837	1.02424	1.0833	1.21963	1.15546	1.11625	0.981339	0.99165	1.08218	1.05744	0.947979
Cytb	1.07516	1.05617	1.41778	0.681734	1.12924	1.17786	1.07005	0.772857	0.8283	1.16269	1.4158	1.18441	1.16529	0.97305	1.05268	1.00212	0.811228	1.13499
Nd2	1.13947	0.987939	1.38776	0.664823	1.30347	1.15343	0.990472	0.75905	0.851809	1.10585	1.24312	1.11268	1.00022	0.983827	1.10016	0.926603	0.903195	0.987157
Nd4	1.11568	1.02399	1.31727	0.727034	1.24802	1.19656	1.01081	0.767229	0.789199	1.22087	1.49484	1.1665	1.00797	1.12129	1.15722	1.03597	0.771224	1.04589
Cox1	1.09174	1.03026	1.3127	0.774616	1.19184	1.12619	0.94866	0.831338	0.825971	1.10647	1.20455	1.28303	1.03585	1.1055	0.996695	0.970475	0.821097	0.981225
Cox2	0.992619	0.952098	1.35014	0.790331	1.09403	1.20179	1.01447	0.853103	0.871455	1.22618	1.53197	1.24733	1.07214	1.08605	1.05995	0.907369	0.759589	1.06976
Cox3	1.05253	1.05284	1.42259	0.767648	1.07824	1.04684	0.972051	0.847775	0.88838	1.20753	1.34913	1.22978	1.03222	0.964647	0.969595	0.90621	0.825596	1.03753
Atp6	1.0403	1.11777	1.28046	0.723339	1.20169	1.06101	1.03421	0.814351	0.864665	1.19591	1.47146	1.3115	1.15829	1.03884	1.07235	0.954206	0.867703	1.1178
Atp8	1.13505	1.00992	1.31205	0.73468	1.18898	1.14093	1.06474	0.783948	0.799255	1.05126	1.04319	1.22452	1.12966	1.09235	1.14697	0.869257	0.858343	1.04909

## Sheet: 5e
Ralaf/f	RalaAKO
0.119704	0.152605
0.161663	0.163861
0.172251	0.139319
0.156643	0.266667
0.127195	0.119115
0.120183	0.189928
0.145355	0.141167
0.255578	0.107975
0.183069	0.226207
	0.150433
	0.105752
	0.062232
	0.180251

## Sheet: 5f
Ralaf/f	RalaAKO
2.46594	0.697143
3.93293	1.26241
1.37864	2.21868
2.0678	0.616406
1.88976	2.27885
3.03774	1.18834
	0.988778
	4.30909
	4.27842
	3.31565
	1.43177
	1.87

## Sheet: 5g
CD-Ralaf/f	CD-RalaAKO	HFD-Ralaf/f	HFD-RalaAKO
1.86588	1.53568	0.900375	2.52884
0.424434	0.543052	0.793951	0.829682
0.604774	0.578866	0.397767	2.05163
1.31547	1.82728	0.618133	1.51364
0.39751	1.90729	1.16	0.853582
0.273812	1.43942	0.600626	1.46019
1.01498	0.923544	0.620112	0.816075
1.50825	0.405384	0.720347	0.865179
0.932434	1.4417	0.802483	1.0353
0.86487	1.10439	0.522089	1.48724
0.505968	1.29235	0.428589	1.5611
0.688848	1.43104	0.294311	1.98602
2.43535	1.21539	0.2576	0.849365
0.65405	1.57658	0.481913	0.695891
1.30632	0.970534	0.463523	1.43606
1.95453	1.20955	0.354485	0.460321
0.67818	0.844042	0.919485	1.26281
0.65913	1.04013	0.400268	1.25878
0.463042	1.09703	0.380434	0.927851
0.926338	0.97282	0.424733
3.08864	1.6322	0.355122
0.590042	1.19812	0.604911
0.78994	1.14224	0.429367
1.28118	1.0734	0.688311
0.82423	1.83185	0.802944
2.9464	1.71831	0.368778
0.879348	1.56515	0.534878
0.437388	1.44323	0.899289
0.29718	1.31445	0.794
0.348742	1.03276	0.3554
0.229489	0.86487	0.861622
0.731774	1.6383	0.875291
0.662686	1.63982	0.39019
1.21818	1.04267	0.646007
0.55753	1.56769	0.744206
0.582422	1.03632	0.357975
1.12268	2.05283	0.687226
0.508	2.40665	0.577069
0.915162	1.42799	0.416969
1.06782	1.44873	0.657371
0.643636	1.47547	0.580123
1.03149	1.04836	0.674799
1.16053	1.79964	0.31679
1.19609	1.70173	0.486051
0.48895	2.63314	0.538792
	1.23956	0.521253
	1.8322	0.427215
	2.45122	0.538333
	2.44806	0.443154
	2.48349	0.344385
	1.33333	0.840537
	1.09513	0.876812
	0.742717	0.777136
	1.39881	0.469659
	0.809524	0.260083
	0.761905	0.913644
	2.01263	0.459902
	1.72597	0.56747
	2.54588	0.783417
	2.54322	0.426841
	2.07455	0.264265
		0.305765
		0.211517
		0.63039
		0.542432
		0.378086
		0.660938
		0.451877
		0.679009
		0.71262
		0.336637
		0.504947
		0.793047
		1.11905
		0.541866
		0.277649
		0.414735
		0.349735
		0.878205
		0.998447
		1.75162
		1.03652
		0.768235
		0.675811
		1.33245
		0.488818
		1.08119
		0.722994
		0.71872
		0.95216
		1.0675
		0.410643
		0.351906
		1.21415
		1.1691
		0.56525
		0.657485
		0.715773
		0.402898
		0.363333
		0.560712
		0.965068
		1.75315

## Sheet: 5k
Ralaf/f	RalaAKO
4.00439	0.346428
4.1779	0.896418
4.06234	0.673663
2.53558	1.06368
1.40135	0.432529
0.52894	0.742315
1.55876	0.483336
0.469231	1.73389
	0.453369
	1.39099
	0.321587
	1.49904
	1.09048

## Sheet: 5l
Ralaf/f	RalaAKO
5.93668	0.129378
2.6428	0.846704
3.52026	0.306191
4.90979	1.10408
2.91753	0.169756
0.751162	0.285187
0.299503	0.637182
1.15508	1.50859
0.338943	0.107949
	1.33946
	0.137634
	1.23039
	0.217409

## Sheet: 5n
Ralaf/f	RalaAKO
6.38187	3.12552
6.59856	3.72376
8.47602	4.37974
5.77437	5.63502
7.31575	4.68491
4.86735	4.19471
2.85131	6.44121
5.23972	6.33152
4.24314	4.64126
5.23991	6.67629

## Sheet: 5o
Ralaf/f	RalaAKO
5.55525	1.2613
4.62136	1.91598
2.42967	1.87358
4.08292	1.4045
2.28416	1.40203
4.03942	0.981826
1.6837	1.96222
0.868034	2.16126
2.20998	1.24914
2.16763	1.28262
2.71604
