# Supplementary material for: Obesity causes mitochondrial fragmentation and dysfunction in white adipocytes due to RalA activation
Source: Nat Metab. 2024 Jan 29;6(2):273–89. doi: 10.1038/s42255-024-00978-0 (PMC10896723; doi:10.1038/s42255-024-00978-0)
Supplement: Supplementary file 22 — Statistical source data. [file 42255_2024_978_MOESM22_ESM.xlsx]

## Sheet: 6c
Ralaf/f	RalaAKO
0.558887	0.299459
0.701099	0.433962
0.617801	0.385852
0.348894	0.395631
0.594564	0.385621
0.5	0.261785
0.246546	0.367668
0.53163	0.349565
	0.444094
	0.611111
	0.659873
	0.357569

## Sheet: 6e
	Ralaf/f				RalaAKO
vehicle	0.067907	0.108824	0.182677		0.07138	0.139815	0.0875
CL	0.169375	0.103782	0.112308	0.121714	0.166061	0.20407	0.158515	0.191837	0.175309

## Sheet: 6g
Treatment time(min)	Ralaf/f				RalaAKO
0	0.81089	1.18911	1.04348	0.956522	1.45254	2.04562	1.43813	1.57191
5			1.61873	2.95652			3.13043	1.94649
15	2.73731	3.04636	1.83946	1.62542	5.43046	5.195	4.79599	3.49164
30	2.51656	1.48639	3.12375	6.88963	4.45916	3.16409	5.6388	4.10033

## Sheet: 6i
treatment time(min)	Ralaf/f				RalaAKO
0	1.05804	0.941964	0.733564	1.26644	2.17411	1.29911	2.92734	2.88581
5	5.3125	3.04911	2.24913	2.25605	6.47321	8.75	4.73356	3.84083
15	3.12946	2.57143	2.84429	2.77509	7.05357	8.97321	5.07266	4.94118
30	1.45089	3.05804	2.62976	2.20069	3.41518	2.83482	6.05536	3.78547

## Sheet: 6k
treatment time(min)	Fsk+vehicle				Fsk+RBC8
0	1	1	1	1	0.317829	1.51938	0.729941	1.14873
5	1.59491	1.95499			3.63824	6.19638	2.13503	4.8317
15	0.330749	1.5323	3.26614	3.50098	6.37726	6.76486	8.0411	7.49315
30	1.67442	1.39018	6.00587	8.35421	6.94574	8.17313	9.64579	11.955
60	1.00258	3.06977	12.0724	16.3386	10.5116	8.94832	23.9706	28.9804
120	7.02326	6.73902	8.94129	13.3248	10.3049	6.35142	21.3875	23.4227

## Sheet: 6l
Ralaf/f	RalaAKO
0.177305	0.098148
0.19218	0.053137
0.122505	0.171471
0.083346	0.14858

## Sheet: 6m
Treatment time(min)	Ralaf/f				RalaAKO
0	0.555324	1.44468	1.7491	0.250904	0.68207	0.368271	0.038024	0.105197
5	7.30867	5.7918	9.81563	7.90895	9.86519	7.57247	6.84856	3.45306
15	4.24183	3.36048	6.60671	6.20813	6.95502	6.18992	2.63582	2.06305
30	3.92493	4.80253	4.28139	3.26178	5.30613	5.12577	0.899104	0.325087

## Sheet: 6n
Treatment time(min)	Ralaf/f				RalaAKO
0	0.00182	0.002139	0.002472	0.001652	0.00135	0.001444	0.002717	0.002152
5	0.050346	0.046552	0.029814	0.026365	0.071053	0.066346	0.112236	0.074799
15	0.053492	0.072215	0.018278	0.028496	0.030503	0.057514	0.057234	0.042945
30	0.040288	0.029007	0.008585	0.017654	0.021618	0.026807	0.028418	0.036787

## Sheet: 6o
3.1	Drp1WT	Drp1SD	Drp1SA
0.588743	1.06126	1.29384	0.458739
0.55486	0.552079	0.917171	0.548739
0.420335	0.810393	1.13616	0.656331
0.678715	0.561264	1.04689	0.321092
1.06947	0.816854	1.19849	0.501401
0.638184	0.548736	1.03193	0.425182
0.482542	0.495702	1.00854	0.346471
0.751201	0.878989	0.787591	0.452521
1.52818	0.67941	0.988599	0.302997
0.471955	0.460028	1.13616	0.406162
0.414944	0.421348	1.22874	0.579524
0.402933	0.442388	1.32902	0.293529
0.503073	0.575253	1.62826	0.417479
1.37472	1.4659	1.84997	0.342801
2.06425	0.542725	0.96986	0.452521
0.821899	0.74177	1.18664	0.377675
1.19419	0.746545	0.881204	0.470588
0.604525	0.620169	1.45171	0.412017
0.688994	0.355534	1.13616	0.354538
0.773855	0.535618	0.823697	0.436975
1.05693	0.369635	0.774762	0.475658
1.09441	0.400618	0.779832	0.798627
0.422989	0.718624	0.656331	0.404062
0.592318	0.59014	0.865182	0.49
0.540475	0.321994	0.80479	0.556667
0.63	0.664185	1.49162	0.481261
0.667458	0.723933	1.61143	0.592073
1.17617	0.298174	1.24924	0.368599
0.995754	0.581152	1.3981	0.441148
1.43637	0.659242	1.01969	1.09566
0.822765	0.574017	0.815266	0.703866
1.13768	0.384691	0.876863	0.564958
1.46031	0.544579	0.877339	0.803389
1.38204	0.562528	1.40314	0.784342
1.17676	0.882219	2.0995	0.541204
0.842179	0.625421	0.929692	0.630868
0.596788	0.731742	1.54493	0.77549
0.849637	0.542725	1.39588	0.709272
0.826844	0.482921	1.65014	0.917003
0.462346	0.884803	1.04485	0.827647
1.18757	0.6875	1.03891	0.754986
1.04207	0.659242	1.34507	0.69944
0.734581	1.01823	1.28767	0.732773
0.659609	0.815281	1.07263	1.06983
0.720866	0.488764	2.1891	0.703866
0.757905	0.724916	1.22395	1.06003
0.752709	0.573287	2.04275	0.697227
1.49087	0.748427	1.59843	0.521289
0.827877	0.657303	0.773838	0.404062
0.553073	0.527893	1.32294	0.441148
0.773324	0.532978	0.717983	0.399496
1.59349	0.660758	1.41465	0.702073
1.10271	0.502809	0.713445	0.326331
1.03478	0.424382	0.692969	0.302997
0.842179	0.579185	1.68513	0.306695
1.03436	0.667809	2.14244	0.41577
1.00461	0.540365	1.15283	0.571429
1.04249	0.382107	0.727367	0.406835
1.04397	0.327247	1.53658	0.489412
1.08771	0.444944	0.738347	0.504482
0.794972	0.766067	0.956078	0.324594
0.920419	0.30941	0.961373	0.463641
0.687346	0.573287	1.06877	0.326331
1.51293	0.337079	1.16684	0.490868
0.983687	0.476994	0.955042	0.624566
0.849637	0.554382	1.07669	0.464846
1.23659	0.497697	2.54261	0.326331
0.842821	0.443371	0.745966	0.522101
1.0564	0.407978	1.21429	0.488543
0.768939	0.585056	1.63916	0.756303
1.18332	0.321994	1.01857	0.821457
0.97162	0.759185	1.14546	0.541989
0.757151	0.453483	0.840336	0.487675
0.827877	0.400618	1.09978	0.488543
1.30383	0.595646	1.25602	0.475658
1.19852	0.691208	1.38316	0.70549
0.665335	0.634663	1.97507	0.474482
0.800447	0.542725	1.70445	0.616387
2.08531	0.648371	1.42392	0.463641
1.09299	0.586264	1.24779	0.573641
1.52992	0.711264	1.06095	0.843025
0.887011	0.458483	0.834426	0.28916
1.02578	0.580421	1.28636	0.527479
0.876983	0.337079	0.981709	0.428487
1.12492	0.452247	0.784706	0.605966
0.84067	0.667809	1.22053	0.410308
0.643883	0.556433	0.580252	0.396667
0.796229	0.694916	0.618431	0.783445
0.936899	0.429691	0.669328	0.892017
1.16321	0.792303	0.715014	0.889972
0.638184	0.452247	2.03353	0.602465
0.555363	0.507022	1.09605	0.593978
0.922402	0.535365	1.57518	0.45409
0.711257	0.453792	1.02232	0.448459
0.791089	0.278989	1.66462	0.624566
0.707291	0.529213	1.38504	0.596106
0.923156	0.417275	0.665938	0.558683
2.85978	0.319775	0.877983	0.324594
1.37492	0.505056	0.811092	0.338235
0.535531	0.724916	1.81207	0.391989
0.727654	0.663961	0.820784	0.766499
3.00112	0.826011	0.607143	0.424174
0.420335	0.681685	0.815266	0.317115
0.427291	0.3375	1.53417	0.588487
0.533436	0.468287	1.24711	0.475966
1.01684	0.456292	1.75389	0.601289
0.505307	0.537472	1.1521	0.671625
1.00025	0.495983	2.31989	0.867451
0.604274	0.491376	0.773838	0.677507
0.557877	0.537472	1.87322	0.548739
1.50662	0.505618	0.799776	1.03017
1.2276	0.613483	0.872017	0.629972
0.321955	0.482612	0.669748	0.470896
0.925447	0.448764	1.00888	0.512269
0.598212	0.561264	0.733754	0.458739
1.15947	0.746152	0.969692	0.924986
0.517374	0.645309	0.80549	0.63888
0.352346	0.491376	0.727171	0.556919
0.989385	0.640674	0.826275	0.521289
1.13793	0.663961	1.06109	0.893277
		0.82916	0.340308
		0.766499	0.558683
		0.737955	0.689076
		1.49101	0.504202
		2.4044	0.433725
		1.13305	0.578796
		1.52283	0.559692
		2.07888	0.336134
		1.02894	0.437311
		1.10874	0.706078
		1.83964	0.37014
		1.21448	0.41577
		0.95563	0.499692
		0.88423	0.475378
		1.57034	0.464846
		0.989468	0.487395
		2.78717	0.423193
		2.21594	0.582689
		2.03501	0.538067
		1.30034	0.574398
		1.28126	0.713445
		1.55843	0.362017
		1.9563	0.526134
		1.67291	0.811092
		2.41479	0.738936
		1.75605	0.643277
		1.98207	0.559692
		1.74451	0.627507
		1.41546	0.908179
		1.62818	0.989888
		2.10395	0.911457
		1.5495	0.436331
		1.64843	0.537031
		1.70843	0.464846
		2.22585	0.697227
		1.8905	0.582689
		1.24779	0.408936
		0.991597
		2.3391
		2.88059
		2.26479
		1.42224
		1.14137
		0.942521
		2.99319
		1.58611
		1.36062
		1.10975
		1.06574
		1.85658
		1.58232
		1.31092
		1.64611
		0.908179
		1.42857
		0.931821
		2.47751
		1.03563
		0.843025
		0.955462
		1.60546
		1.45221
		1.44014
		2.51339
		1.64611
		1.59983
		1.04325
		1.15331
		2.97471
		1.46759
		1.23686
		2.3274
		1.55941
		1.5605
		1.54941
		1.02742
		2.72387
		1.17384
		2.83056
		0.937115
		1.69415
		0.86042

## Sheet: 6p
DNM1L	BMI
6.25565	29.0249
6.19973	25.7276
6.51325	31.5924
6.57848	28.2477
6.47159	27.312
6.49563	25.7568
6.67956	22.0996
6.4749	25.8946
6.3514	27.2725
6.7855	26.9557
6.81352	27.9144
6.69049	22.422
6.55211	25.3221
6.2967	30.7174
6.39676	24.5152
6.71368	25.2465
6.75695	23.8291
6.55551	23.6203
6.55609	33.3465
6.1961	25.4876
6.52531	28.0355
6.20607	24.6494
6.44465	29.2376
6.63018	26.5361
6.58285	26.975
6.43319	41.0494
6.91787	30.0838
6.45658	24.0725
6.41623	20.1995
6.51382	26.6436
6.38314	24.7701
6.45157	24.6494
6.35286	32.1042
6.68079	21.0616
6.54779	23.9422
6.51886	22.6599
6.51484	29.5768
6.47632	28.8743
6.34255	25.0574
6.84252	23.0388
6.60409	33.795
6.25077	23.6203
6.7846	30.8642
6.44469	29.6495
6.6044	29.1882
6.29499	22.46
6.68027	25.3593
6.71699	26.045
6.28102	20.6729
6.52697	24.0962
6.66198	24.6914
6.57227	30.6689
6.32457	22.6566
6.86206	25.2836
6.55214	27.7634
6.93536	32.8879
6.46296	24.2587
6.60444	28.3447
6.61075	24.9202
6.35253	24.7245
6.55534	21.8281
6.41482	26.8568
6.35851	23.8605
6.62265	28.8832
6.44036	29.7143
6.34568	22.448
6.04474	24.1331
6.40294	26.9768
6.19348	27.0416
6.51641	26.0013
6.64146	26.5346
6.55474	28.0355
6.33795	31.4816
6.424	26.8851
6.27016	23.3204
6.62863	25.8396
6.2222	21.9004
6.2375	25.1229
6.64263	28.3488
6.0039	24.4785
6.6839	27.931
6.30723	26.801
6.03205	26.4828
6.42249	22.46
6.23321	25.9738
6.76854	22.5762
6.73536	24.6181
6.55388	27.7502
6.57394	31.3906
6.36263	31.1207
6.64952	24.8971
6.48185	25.3515
5.86682	31.5431
6.45565	29.5972
6.64009	26.5204
6.05766	34.0264
6.0804	24.5719
6.36782	26.7755
6.48503	28.7347
6.88452	23.419
6.43157	28.0277
6.24373	24.4183
6.61555	25.9259
6.64717	25.0915
6.46613	26.2581
6.41921	31.1207
6.1878	29.0606
6.25634	19.199
6.58118	26.8633
6.51364	30.9065
6.36665	20.8653
6.32508	29.2376
6.40132	21.6966
6.36301	28.5633
6.58959	26.6696
6.44935	23.8899
6.48114	29.9136
6.82999	27.9295
6.09734	18.5132
6.72588	32.9336
6.42215	27.6241
6.39046	25.0383
6.52945	29.6495
6.30308	30.0895
6.45055	23.2861
6.18172	28.7235
6.35856	26.1225
6.60846	26.4543
6.27109	26.4721
6.49256	22.2762
6.18003	23.6451
6.51924	28.5572
6.45397	24.9135
6.34546	29.2615
6.31653	23.1415
6.67241	26.1225
6.36481	20.9371
6.25511	26.0276
6.67985	24.6755
6.22221	23.2835
6.57116	25.0607
6.2784	23.6735
6.13583	30.6425
6.68963	28.7197
6.25926	27.0169
6.28515	22.0993
6.39952	22.0181
6.36443	24.2516
6.60244	29.2184
6.48794	27.3589
6.69449	26.7949
6.39903	25.5828
6.91612	29.1882
6.32392	28.7211
6.69531	25.4581
6.17855	23.225
6.21204	27.7388
6.29477	26.4828
6.4487	24.8687
6.65219	32.2621
6.58481	33.1133
6.54	23.4805
6.729	48.0634
6.33824	24.5815
6.18139	25.5649
5.98742	23.3887
6.44684	31.8339
6.16033	23.7664
6.54433	25.6155
5.96592	23.9133
6.23433	25.9455
6.75018	20.4544
6.44922	29.3524
6.33427	29.8848
6.41732	28.1245
6.25531	23.3204
6.54995	30.6422
6.74139	24.6914
5.95973	20.3074
6.49219	22.1839
6.32171	22.3214
6.69798	20.4545
6.17202	25.0593
6.11876	26.5832
6.6576	25.9592
6.57167	20.9482
6.6934	24.7245
6.39435	28.1767
6.37111	24.6244
6.42775	24.9937
6.52844	32.5484
6.20616	26.8274
6.32529	24.3024
6.26357	25.8806
6.24038	20.1956
6.41591	28.1767
5.91369	20.2233
6.36649	24.9587
6.48645	25.4088
6.86988	33.1643
6.49027	25.8769
6.41963	27.8013
5.94395	26.2985
6.40416	24.0258
6.4557	24.4613
6.56762	30.1194
6.29803	26.449
6.50549	26.2596
6.67069	26.0276
6.41039	30.2303
6.55816	31.3146
6.08657	26.2346
6.58768	24.5935
6.2399	24.1396
6.45174	24.1633
6.32526	32.41
6.46821	32.3745
6.40568	30.8571
6.67506	34.8944
6.25961	23.1983
5.95488	29.1041
6.38813	29.3303
6.37612	24.9843
6.42726	24.0377
6.3484	22.2041
6.58002	26.6122
6.06809	25.2836
6.35824	26.4721
6.10908	24.1517
6.2464	36.8827
6.12882	25.4868
6.60551	40.2473
6.11214	27.5195
6.25134	22.4377
6.41371	25.6276
6.79311	27.3696
6.60844	23.6778
5.8855	27.7723
6.49826	25.8294
6.1067	28.5693
6.5652	28.1853
6.57779	26.0266
6.57718	25.2947
6.09996	24.3524
6.13024	26.8038
6.19206	25.944
6.33366	28.8577
6.89078	26.0146
6.25396	28.0822
6.66689	26.1493
5.97455	26.6975
6.05309	28.8761
6.27951	25.7825
6.1649	26.0096
6.57908	32.1426
6.42867	27.3205
6.19766	28.1933
6.67877	28.8904
6.12638	24.5693
6.42334	24.2478
6.35122	25.2595
6.69909	26.0417
6.42647	26.0845
6.60523	19.487
6.54393	24.8357
6.4498	24.4804
6.58836	23.9912
6.48513	31.2636
6.67589	21.7051
6.83512	22.4352
6.34817	21.3068
6.50085	27.5652
6.4364	28.071
6.55682	32.6973
6.92479	32.41
6.32436	22.7913
6.58192	25.6489
6.25937	28.8234
6.377	31.1207
6.45024	25.9259
6.29775	28.0006
6.84869	23.7812
6.70967	25.3593
6.57438	23.8806
6.5056	27.0201
6.32877	28.7319
6.72735	30.0041
6.54896	25.4088
6.32845	25.9879
6.36958	21.5648
6.86443	26.1962
6.0102	32.6919
6.35797	23.4405
6.08601	29.7406
6.87819	27.4066
6.46027	27.0138
6.36029	24.1633
6.52441	28.9647
6.62816	27.9196
6.56228	29.4056
6.36907	28.4089
6.59566	27.0102
6.10607	22.9555
6.75273	21.3898
6.3996	26.9388
6.53209	23.8467
6.55372	27.3222
6.29412	25.6627
5.74295	22.3315
6.79208	33.24
6.66613	31.4627
6.59067	28.5705
6.40897	23.9591
6.81018	24.5693
6.43757	25.9259
6.33763	25.4992
6.55237	26.3725
6.68376	28.7268
6.33551	23.7543
6.49736	20.5443
6.60615	26.8687
6.45246	25.1953
6.37629	29.0367
6.03464	25.7228
6.93816	30.5995
6.41576	30.6989
6.3107	21.3276
5.95229	24.5187
6.82441	28.2229
6.57405	30.3964
6.52017	27.5748
6.37805	25.6803
6.28737	25.944
6.60893	34.2278
6.90284	26.3107
6.56024	26.8406
6.38384	21.3068
6.65293	33.4143
6.61788	26.919
6.27477	27.9431
6.35459	31.0342
6.61019	28.5676
6.24744	28.9461
6.82373	22.6252
6.24377	27.0036
6.31806	24.0891
6.51004	29.7416
6.6531	24.3767
6.38577	23.8087
6.58121	22.9938
6.13408	27.0036
6.10018	32.3745
6.2723	26.2581
6.48117	24.4396
5.88022	26.3809
6.7258	25.7602
6.44662	26.1853
6.47152	23.1983
6.49079	24.8897
6.51737	28.3359
6.73707	28.2431
6.29978	29.9941
6.20023	24.5327
6.6332	32.0571
6.42818	27.6102
6.40993	27.6192
6.57827	24.5547
6.51472	23.3819
6.40601	21.9202
6.29466	28.5633
6.37857	28.0192
6.30138	22.7833
6.49099	24.8196
6.02796	23.4586
6.59296	28.089
6.75363	25.4134
6.44152	25.665
6.56472	30.2044
6.33915	28.9474
6.84549	21.7677
6.79036	25.651
6.54603	26.8122
6.50775	26.1738
6.41395	22.0243
6.74073	25.5795
6.10299	26.5703
6.43377	27.9277
6.20564	22.4403
6.82751	38.7517
6.35363	25.9879
6.59613	34.2098
6.54288	25.2331
6.47092	27.1688
6.34171	23.4568
6.71775	26.7539
6.16594	26.919
6.60702	29.245
6.1632	21.0667
6.17343	27.2854
6.34602	31.002
6.20649	29.5795
6.56764	28.4089
6.49251	27.933
6.41367	26.6232
6.52063	37.6184
6.50003	29.7265
6.18572	26.7036
6.47488	24.6914
6.7252	28.5712
6.34955	28.7354
6.35874	20.0327
6.80848	24.1878
6.45962	22.1443
6.48193	24.623
6.36814	24.7252
6.09693	24.6751
6.35536	22.7244
6.03935	21.8647
6.38851	25.5102
6.24462	27.4218
6.60202	21.7335
6.4596	26.5887
6.50071	22.5306
6.29446	31.0608
6.63912	24.5748
6.53125	24.2123
6.53351	30.0568
6.31747	23.4661
6.33336	29.4078
6.25316	27.8343
6.7209	36.2183
6.53602	24.9202
6.18602	29.4935
6.60807	27.7159
6.63474	22.2575
6.6044	23.5479
6.46269	32.7735
6.64803	29.4239
6.18005	25.0438
5.98165	27.5155
5.9467	28.5633
6.29572	28.8424
6.56077	36.342
6.51649	21.4197
6.00139	26.9102
6.49087	30.2715
6.34974	33.4558
6.10667	27.8718
6.36322	24.1331
6.38754	22.8822
6.59084	33.0295
6.82199	24.5935
6.23593	25.1081
6.49071	22.1297
6.50119	35.0621
6.52964	20.5697
6.37508	21.6716
6.51203	28.055
5.94705	22.1404
6.69221	25.8769
6.58589	23.1419
6.60807	25.4327
6.43279	27.3172
6.44582	26.4236
6.30101	26.3964
6.26331	24.9151
6.01665	27.2792
6.42264	27.3192
6.44099	31.4495
6.21451	20.8308
6.49968	24.8763
6.54094	32.2979
6.34776	25.5649
6.18013	24
6.38237	25.2083
6.41552	44.4922
6.34689	24.5156
6.34025	25.7996
6.38177	21.337
5.98152	23.6451
6.18752	26.8459
6.28846	29.4455
6.2211	25.1081
6.50845	25.8546
6.65067	25.4028
6.43575	26.1738
6.3321	25.0368
6.45808	27.6224
6.70992	21.9774
6.42195	25.8199
6.51375	24.5956
6.56253	27.9254
6.423	27.0744
6.30529	25.0341
5.8762	23.6485
6.43088	22.6273
6.78392	25.9095
6.61128	25.3069
6.21132	24.4646
6.44984	25.1024
6.44162	28.3848
6.25556	26.4366
6.2516	23.0518
6.54918	29.3387
6.5219	25.0368
6.83575	27.5727
6.40247	29.4078
6.21401	24.9372
6.04045	25.3934
6.4142	25.6173
6.19701	27.4648
6.18081	25.2832
6.23935	33.9592
6.50546	26.2966
6.64727	34.3828
6.43492	24.4502
6.23347	26.7331
6.48765	24.2849
6.0523	24
5.96942	30.3364
5.93475	31.1614
6.34436	32.7442
6.26866	27.1706
6.37369	23.6735
6.14972	22.2707
6.63213	24.3827
6.35972	28.5595
6.35066	27.6224
6.34844	24.7701
6.45951	30.4772
6.82201	27.9144
6.40223	29.784
6.45085	28.0178
6.48141	28.2842
6.65512	26.6518
6.47817	30.075
6.4607	29.9261
6.43912	21.7922
6.59211	26.1752
6.31788	30.0099
6.18573	25.8946
6.36222	25.9455
5.93475	23.1544
6.60533	26.1752
6.43391	27.0531
6.72671	23.1834
6.41884	24.0096
6.66571	28.4082
6.58673	28.4082
6.47681	34.1797
6.13704	22.8774
6.33268	21.1863
6.68388	24.3025
6.28214	25.5036
6.54497	30.9289
6.50534	32.6919
6.04953	24.1207
6.02655	21.6049
6.38928	25.6491
6.55923	24.4183
6.60211	24.4168
6.15925	27.4627
6.09658	21.201
6.21035	27.0541
6.12823	26.7262
6.23273	25.4848
6.31033	25.4374
6.16045	24.8457
6.51832	24.6965
6.4741	28.0863
6.6291	25.8115
6.38277	23.8088
6.56186	24.3963
6.31824	27.3475
6.23168	25.7276
6.02127	26.4463
6.43811	25.1474
6.57836	23.0825
6.35097	28.075
6.24011	26.6436
6.16469	22.5666
6.23593	22.5031
6.36707	33.5821
6.52624	25.5207
6.30646	24.4113
6.3442	24.1115
6.06976	22.2826
6.34486	27.4912
6.42559	29.3592
6.46283	25.7483
5.76129	27.1046
6.28129	27.7634
6.26094	26.2857
6.6492	27.7447
6.1147	25.2433
6.07599	21.7365
6.54976	24.9157
6.43394	23.4202
6.3373	22.5666
6.5781	24.2849
6.31612	29.0533
6.33914	30.0777
6.67228	30.4053
6.30831	21.8247
6.35011	27.1248
6.05764	21.0517
6.52364	29.0093
6.54106	25.2947
6.57194	26.2439
6.47426	26.4215
6.31639	20.9107
6.14698	31.9675
6.38689	31.5221
6.18711	26.2257
6.48653	25.3706
6.49236	24.114
6.32233	21.7995
6.93516	30.5708
6.18967	24.3963
6.53517	25.8769
6.38458	27.0744
6.27788	29.5495
6.3537	28.8959
6.43996	27.1178
6.54727	25.0341
6.52367	27.4717
6.10433	28.6733
6.5679	35.0472
6.18389	24.7245
6.4446	29.0723
6.23013	23.6713
6.5082	27.4286
6.56106	31.874
6.55935	27.7776
6.522	26.2773
6.378	22.914
6.29134	27.2666
6.19619	20.1995
6.46453	24.8971
6.2995	20.9482
6.05103	22.191
6.35688	23.768
6.44076	23.9249
6.59617	26.5432
5.9657	24.0548
6.304	22.1892
6.64238	25.5605
6.35155	35.4304
6.16775	30.6425
6.30215	30.4156
6.45212	23.728
6.11521	24.0195
6.66151	27.968
6.24736	24.1282
6.10564	25.0438
6.53135	28.5059
5.96663	22.6145
6.42676	22.6308
6.32018	25.9066
6.17589	26.453
6.28174	33.275
6.06808	25.7568
6.57809	27.5959
6.3558	25.5789
6.09039	25.2322
6.21562	28.8693
6.50425	27.9248
5.91349	30.9498
6.48445	32.3868
6.53271	25.695
6.50108	26.0091
6.20643	27.1248
6.0898	22.2558
6.55853	29.0612
6.36097	25.3474
6.35135	29.5835
6.14522	26.919
6.33044	24.5547
6.41005	28.2407
6.59317	33.3674
6.28323	27.7646
5.99175	30.0895
6.47607	24.8687
6.47403	30.6148
6.23427	28.3974
6.4296	26.1966
6.28068	22.914
6.30828	25.763
6.38847	24.5885
6.73697	30.2189
6.09627	27.931
6.33752	28.089
6.73649	42.1159
6.48722	32.2037
6.24157	28.7605
6.23686	27.0062
6.71676	28.7289
6.1806	23.0104
6.06452	28.4438
6.43174	28.3675
6.32443	27.143
6.44413	27.7743
6.50534	24.8585
6.58125	33.4251
6.72797	23.4607
6.18303	25.1686
6.85599	27.6144
6.53364	21.1827
6.52655	27.0263
6.57469	27.7769
6.37191	24.757
6.0985	30.9778
6.18486	22.8756
6.66446	27.8352
6.79955	25.9043
6.39553	24.2701
6.48305	21.7592
6.20873	25.9259
6.30638	23.5557
6.14094	27.4756
6.36258	25.8265
6.03573	30.0838
6.63079	25.5978
6.14471	27.4549
6.12745	24.9586
6.36383	25.6276
6.1838	29.2395
6.42287	23.2078
6.6123	31.0712
6.13933	21.2031
6.48212	21.2245
6.41276	29.8446
6.28897	28.7086
6.37999	33.0295
6.39845	28.2371
6.0826	26.0096
5.98785	23.225
6.33111	29.502
6.55946	28.8832
6.58448	30.8164
6.69684	32.6627
6.34349	25.0298
6.48767	26.6913
6.26895	33.771
6.30365	22.7036
6.5812	22.4549
6.79823	20.4916
6.11522	22.4024
5.92814	28.4957
6.35222	28.0277
6.22135	29.6894
6.14145	26.8851
6.6034	30.2866
6.3366	28.075
5.77745	25.6896
6.26223	26.0706
6.32993	25.7228
6.85023	23.3011
6.37284	26.897
6.46588	23.597
6.44459	28.5494
6.52024	29.3829
6.47297	24.5829
6.32324	28.075
6.33681	27.931
6.00892	25.5102
6.41449	24.7019
6.34801	27.9327
6.34441	23.1188
6.14343	25.4362

[truncated: 2 more sheets: 6q, 6r]
