# Supplementary material for: Obesity causes mitochondrial fragmentation and dysfunction in white adipocytes due to RalA activation
Source: Nat Metab. 2024 Jan 29;6(2):273–89. doi: 10.1038/s42255-024-00978-0 (PMC10896723; doi:10.1038/s42255-024-00978-0)
Supplement: Supplementary file 24 — Statistical source data. [file 42255_2024_978_MOESM24_ESM.xlsx]

## Sheet: 7c
Ralaf/f	RalaAKO
0.713439	0.822349
0.888062	0.652452
0.760352	0.733627
0.827926	0.77063
0.798136	0.594197
0.853189	0.699908
0.873244	0.720249
0.769768	0.800586
0.85226	0.729921
0.71606	0.719192
0.885669	0.819937
0.867612	0.588459
0.750692	0.761726
0.776929	0.772043
0.878038	0.694537
0.872762	0.784785
0.725341	0.818557
0.719174	0.679807
0.920245	0.796596
0.90359	0.718206
0.733781	0.733688
0.81663	0.803165
0.867106	0.73025
0.93433	0.759983
0.831093	0.667278
0.847188	0.737182
0.897244	0.725247
0.780731
0.90863
0.777846
0.866643
0.926309
0.814666
0.705964
0.858547
0.905537
0.939944
0.925148
0.730474
0.854642
0.801502
0.851901
0.877077
0.819696
0.831521
0.878276
0.704051
0.817808
0.854174
0.802815
0.824223
0.828521
0.871309
0.792823

## Sheet: 7d
Treatment time(min)	KO			+WT			+G23V
0	0.051389	1.94861	1	0.717818	1.28218	1	1.78455	0.21545	1
15	7.75582	8.91703	9.36034	3.51206	3.61612	6.36696	3.45143	3.89418	2.10813
30	11.1288	9.82082	14.4891	4.83141	7.19685	5.49532	5.59368	2.44649	3.41478
60	4.94996	8.20881	6.52759	4.63089	5.87071	9.42486	6.41357	2.10068	2.62589

## Sheet: 7e
KO	KO+wt	KO+g23v
3639	1000	589
3628	1087	577
2922	1000	543
2028	708	845
2028	1008	733
2359	1057	1137
2159	700	1094
2085	1176	882
2612	1055	765
2061	823	718
2045	815	996
2060	855	874
2060	811	1040
2269	1445	977
1971	1443	965
1720	1179	866
1733	797	699
2243	732	880
2545	931	1047
2360	874	921
2175	789	823
2185	793	1019
2329	860	1058
1895	554	1014
1857		929
2133		834
2654		820
1641		714
1778		791
1649		806
1683		747
1668		706
1463		724
1980		719

## Sheet: 7f
	KO						+WT										+G23V
basal OCR	9.93211	12.9349	17.9821	9.40045	11.9961	13.0051	3.40463	5.42791	5.75345	3.0933	5.41727	7.55018	6.66107	8.21005	8.18531	11.1879	4.31486	3.81964	5.03542	4.20603	6.12288	6.31979	6.71313	6.65817	6.39274
Proton leak	5.21681	7.29102	9.89114	4.6538	6.61791	6.86501	0.848834	2.02612	1.76492	0.347727	2.0459	2.65471	1.61528	2.96903	2.7677	3.01485	1.38368	1.22266	0.35811	0.875302	1.9847	1.60575	1.12964	1.89217	1.96939
Maximal OCR	61.0688	75.6544	100.801	55.7569	75.5736	83.9551	33.7584	43.5273	55.4423	61.0251	49.5221	64.7123	66.1619	69.6734	56.5719	83.2352	42.9693	48.8128	53.8466	43.3377	55.1005	57.058	62.4805	54.8381	45.2046
Non-mito. OCR	11.4254	13.5634	15.7993	9.57905	11.6822	12.5005	6.88638	7.58806	9.27089	8.7256	9.90876	12.6152	11.7186	12.9825	11.0956	13.3999	7.6088	7.63747	9.25963	10.3739	10.8145	9.38757	11.8529	9.36596	9.08132

## Sheet: 7g
KO	KO+RalAWT	KO+RalAG23V
1.71891	0.486471	0.361681
1.36436	0.516499	0.336331
1.23506	0.867087	0.350028
3.11011	0.641793	0.466443
1.44249	0.855154	0.394706
2.41405	0.541176	0.326667
1.44215	0.713221	0.587451
0.99662	0.457059	0.348599
1.00251	0.347507	0.428123
0.548994	0.411373	0.376471
0.719693	0.497311	0.388936
0.861788	0.486975	0.295798
0.452821	0.563473	0.241877
0.664721	0.921232	0.36958
1.21377	0.873165	0.306022
0.520642	0.952437	0.382437
0.472263	0.448179	0.332577
0.631117	0.557647	0.444818
0.45095	0.388936	0.736863
0.990391	0.301681	0.311513
0.652123	0.454034	0.250532
0.622151	0.566583	0.397395
0.918743	0.414566	0.302717
0.56014	0.507311	0.280112
1.22117	0.453333	0.385546
0.607067	0.57395	0.667199
0.780559	0.298347	0.267255
0.59514	0.468179	0.340224
0.494916	0.44056	0.274678
2.13053	0.952437	0.48916
0.822765	0.753697	0.297703
1.3155	0.932661	0.499188
1.23659	0.312521	0.476695
0.594441	0.372465	0.441541
0.654497	0.818011	0.528039
0.717346	0.839748	0.222409
2.39846	0.522661	0.294118
1.42263	0.514062	0.563922
2.59265	0.538739	0.437535
2.04237	0.447339	0.577395
1.84257	0.723473	0.688964
1.47832	1.04216	0.454482
1.68332	0.816807	0.922997
1.435	0.692353	0.534454
0.536564	0.718571	0.561709
0.569832	1.08048	0.481345
0.600782	0.504202	0.748796
0.59514	0.481261	0.585238
1.59316	0.406835	0.496078
1.72799	0.790084	0.684034
1.51617	0.750308	0.425266
1.76894	0.437311	0.48493
1.82953	0.496303	0.469776
1.92148	0.910056	0.573473
0.925447	0.690924	0.395042
0.533436	0.549496	0.337087
0.658994	1.26308	0.375518
0.841676	0.540168	0.482801
0.565391	0.706695	0.891317
0.777486	0.490868	0.659216
0.766006	0.669104	0.643501
0.855419	0.778571	0.998543
0.808827	0.967367	1.05255
0.549749	1.43104	0.586667
0.773324	0.605966	0.526751
0.652123	0.49	0.442129
1.2524	0.766695	0.403445
2.1702	0.656331	0.466134
1.55844	0.517759	0.496078
1.55746	0.396667	0.537871
1.17595	0.527479	0.40423
1.5319	0.816807	0.420252
0.863911	0.512269	0.263866
2.61366	0.558683	0.338739
1.31821	0.631765	0.499272
1.20402	1.64843	0.356723
1.25494	0.601765	0.381961
1.29397	0.566975	0.744874
0.469581	0.808459	0.517003
0.589469	1.37619	0.455014
0.63	1.84123	0.754846
0.568855	0.473277	0.522913
0.692849	1.63025	0.317675
0.592542	0.481569	0.338739
0.629106	0.527731	0.261709
0.379972	0.611092	0.401709
1.13978	0.487395	0.674986
1.12402	0.521289	0.468179
1.7936	0.965182	0.527479
0.683883	0.754986	0.501401
0.829553	0.844034	0.375798
1.08201	0.570924	0.235294
0.542821	0.813165	0.367059
0.60567	0.514454	0.588235
0.869078	0.459048	0.699048
0.748408	0.52507	0.646779
1.3388	0.556415	0.219132
0.594441	0.55437	0.300644
0.427291	1.37712	0.428487
0.789832	0.572409	0.457199
0.936899	0.571429	0.548739
1.09452	0.639972	0.45098
0.54567	0.323277	0.725798
0.865196	0.393782	0.549496
0.914609	0.510336	0.840336
1.07486	0.538067	0.754986
1.35184	0.63888	0.362017
0.787877	0.521821	0.406162
0.967151	0.600588	0.659104
3.55561	0.885658	0.918403
3.85729	0.881821	0.807423
1.98078	0.768151	0.580504
1.8783	1.03944	0.496303
1.4995	1.00854	0.428487
2.79324	0.736639	0.740252
2.0381	1.07485	0.713445
2.02911	0.852017	0.68
1.19514	0.478039	0.596106
1.18888	0.540168	0.383613
1.00615	0.588235	0.352941
1.02905	0.584622	0.375798
1.02905	1.00686	0.379188
0.96176	0.975378	0.383249
0.628212	0.514454	0.504202
0.638184	0.702073	0.475658
0.600782	0.639972	0.488543
0.829553	0.383249	0.784006
1.12402	0.337815	0.570924
0.867961	0.371261	0.457199
0.785559	0.417479	0.505602
0.841508	0.446555	0.512269
0.884944	0.527731	0.572409
1.26422	1.38591	0.611765
1.04531	0.642185	0.589188
0.451257	0.496303	0.625462
0.455922	1.09244	0.363585
0.72067	0.9207	0.515546
0.757905	1.04202	0.494314
0.796229	0.925602	0.547451
0.684693	0.751064	0.623894
0.759385	0.443697	0.547199
0.765112	0.30437	0.55944
0.688994	0.537815	0.727171
1.36774	0.438263	0.456583
0.897235	0.533866	0.58535
0.700112	0.444986	0.713249
0.594441	0.623894	0.570924
2.93098	0.639972	0.456583
2.09511	0.501401	0.594202
2.69224	0.632661	0.530672
3.03447	0.739692	0.804258
1.33036	0.605966	0.383249
0.822765	0.522913	0.558683
0.813659	1.38448	0.637759
1.23726	0.515546	0.480672
2.64511	0.68	0.439888
0.974525	0.611765	0.583417
0.906425	0.53493	0.598459
1.41668	0.514454	0.625238
1.50623	0.602465	0.49
1.54003	0.91098	0.478039
0.825335	0.873473	0.574398
1.24531	0.707675	0.490868
2.47922	0.871513	0.362801
0.976257	0.331485	0.525322
5.45559	0.306695	0.32493
2.53427	0.363585	0.301485
1.73145	0.861261	0.336134
4.04439	1.13056	0.301681
4.12461	0.558683	0.36479
2.13084	0.709076	0.531485
2.68539	0.399496	0.348067
1.65117	0.587031	0.376471
1.56765	0.470896	0.32084
1.34179	0.488543	0.386359
2.4493	0.563725	0.347871
2.0626	0.439888	0.376639
	0.501401	0.651877
		0.334258
		0.272857
		0.38112
		0.269132
		0.248768
		0.382913
		0.485434

## Sheet: 7h
KO	KO+WT
3.02663	3.73366
3.34054	3.40136
4.22589	3.66057
3.4175	3.28515
3.01035	3.50319
3.05111	3.12145
4.11926	3.3455
3.23625	3.16056
3.81526	3.0931
3.23363	3.40948
3.43365	4.9217
3.32551	4.3611
3.22061	4.05771
5.97081	5.77478
5.33395	4.61894
3.86188	4.4964
6.03892	5.08318
3.16456	4.07609
4.811	5.57362
3.05379	3.50723
3.69771	3.06078
3.79147	6.23501
4.09556	4.73934
3.17532	3.11526
3.73134	6.36653
3.6538	5.93879
3.57228	4.16667
3.0785	5.3286
3.02419	6.38104
3.52556	4.18216
3.98307	4.14365
4.51128	3.74883
4.65597	3.70885
4.94663	3.67816
3.35651	3.26645
3.19332	3.28484
3.65052	5.08083
4.27781	3.00451
3.78024	3.003
3.27704	4.03226
3.02343	3.53357
3.52912
3.01129
3.38189
4.2953
3.31283
3.08789
3.42936
3.40832
3.2445
3.00787
3.19197
3.62582
3.19489
3.28099
3.33095
4.33526
3.87222
3.99155
4.03896
5.6926
5.33981
6.20119
3.28561
4.72255
3.55114
3.01694
3.25657
3.56379
3.12951
4.9505
5.10031
5.30152
4.51176
3.43107
3.37838
3.5983
4.44444
3.13578
3.2352
3.36391
3.79387
4.57367
3.72902
4.12961
3.68777
4.75135
4.08805
3.03214
3.12695
3.07125
3.10752

## Sheet: 7i
KO	KO+WT
3.02663	3.32779
5.18632	4.25811
3.41751	3.26264
3.38664	3.34448
3.05111	3.07692
3.67363	4.25393
3.83761	4.91803
3.05002	3.0843
4.77056	4.00493
3.20293	3.2192
6.70991	3.86847
3.84268	3.51325
4.55685	3.44531
4.12371	3.08928
4.69814	3.28456
3.5545	3.40948
3.6405	3.31004
5.72344	4.48585
4.98979	3.57942
3.09598	3.82003
3.84813	5.66943
3.33077	6.25602
4.53286	5.54273
3.0896	3.69686
3.74813	4.98188
4.48096	4.64468
5.01253	4.82245
3.77834	4.80979
4.65598	4.79616
3.28698	4.73934
4.42593	6.61001
5.59747	4.09277
3.27126	6.85244
3.78024	3.7037
3.77074	3.5524
3.02343	5.01367
3.78119	5.11152
3.51317	4.75737
4.93763	7.49766
4.93891	3.70885
4.02685	3.38819
4.96924	3.78967
3.23699	3.75411
3.2543	3.56347
3.49243	3.33175
4.038	4.97018
3.86276	3.95062
3.71488	3.53714
3.47062	3.00451
3.10411	3.5035
3.08569
3.19489
3.55787
3.04664
4.01038
3.38819
3.05236
3.32621
3.55787
3.39806
3.90446
3.28561
4.2503
5.44508
3.71316
4.88486
3.32621
3.12951
3.12125
3.4002
5.63287
4.62199
6.12311
4.0549
4.60688
3.0656
3.78191
3.76294
3.10366
3.15956
3.07692
3.66972
5.05849
4.76342
4.19355
3.663
3.25627
3.29815
4.08934
3.24465
4.66128
4.80461
5.0681
4.245
4.06504
3.18674

## Sheet: 7k
PP2Aa/b-Tubulin			PP2Ab/b-Tubulin			PP2Ac/b-Tubulin
Ralaf/f	RalaAKO		Ralaf/f	RalaAKO		Ralaf/f	RalaAKO
0.402477	1.76655		3.74613	3.02091		2.27245	3.55401
0.549118	2.81726		4.03023	3.62944		2.22166	2.52284
0.856195	2.44255		4.09292	4.42553		2.03761	4.51064
0.66436	2.25283		3.91004	5.69811		3.13495	4.45283
0.867384	1.73936		3.42294	2.64894		3.4552	3.08511
1.21185	1.7775		4.71526	3.275		3.14351	3.45
0.992386	2.05523		4.64467	3.28488		2.69035	3.19767
1.46751	2.11548		3.68973	4.71744		2.36897	3.29238
1.96439	1.48073		4.86647	3.62812		3.32344	2.67574
1.66096	1.65837		5.23973	4.27602		3.73288	2.37557
	1.88855			3.64458			3.25301
	0.819413			2.97968			2.22573
	0.75			2.45614			1.91009
